# Supplementary material for: Differential proteomic analysis of replanted Rehmannia glutinosa roots by iTRAQ reveals molecular mechanisms for formation of replant disease
Source: BMC Plant Biol. 2017 Jul 10;17:116. doi: 10.1186/s12870-017-1060-0 (PMC5504617; doi:10.1186/s12870-017-1060-0)
Supplement: Supplementary file 1 — Primer sequences for the 12 key genes that were differently expressed at the protein level in replanted R. glutinosa compared with normal-growth ones. (XLSX 9 kb) [file 12870_2017_1060_MOESM1_ESM.xlsx]

## Sheet: Additional file 1
Additional file 1. Primer sequences for the 12 key genes, which were differently expressed at proteins level in replanted R. glutinosa compared to normal-growth ones,
used to assay their transcription profiling during replant disease formation by qRT-PCR
Sequence Definition	Forward Primer (5’-3’)	Annealing temperature(℃)	Reverse Primer (5’-3’)	Annealing temperature(℃)	Product(bp)
CL1389.Contig4_All	F:GGAACTTGAGACGAACTAC	59.1	R:AAGACACTTCAACAATGGAT	59	118
CL1670.Contig1_All	F:TCTGTGTTGCTGTCAATG	59.3	R:CGAATAGGAGAAGTCATCTG	58.9	98
CL1842.Contig3_All	F:CTCAAGCAATTCTGGTATCT	59	R:ATCAACGACAGCATTAGC	59.3	149
CL5618.Contig2_All	F:ATGGCTTCCTGATTCAATAG	59.1	R:GCATCTGGTAACACTACAAT	59.3	84
CL8803.Contig2_All	F:ATTGCTGCCTGATTATCG	59	R:GACCTTCCTCCAGATACA	58.7	147
CL9476.Contig1_All	F:GTTATTATTGTGGTTGTGAAGAT	59.1	R:CTCAACTAATGACTCTACACTT	59.1	132
Unigene710_All	F:ATATTGCCACTGCTCAAC	59.2	R:GAAGAAGAGACGGATAACTG	59.1	137
Unigene1009_All	F:TCTCGTTAATGGTTCTTATCTC	59.2	R:CCTGCTCGTAGTAAATTGAT	59.1	128
Unigene2967_All	F:AGGAGACAGGTATCAAGAG	59	R:TTCGTAAGGTAGCAACAAG	59	142
Unigene7376_All	F:ATCTCTGCTCTAATGTTGTG	59	R:TACTTGGTGTGCCTGATA	59	148
Unigene11819_All	F:GCTAATACTCTGTGCTCAAT	59.1	R:ACAACTTAGGAGGACTTCA	59.1	145
Unigene14984_All	F:CTCGGAGGAGGAACTTAA	59.1	R:CATCAACTTCTTCGTCTGT	59	128
