# Supplementary material for: Differential proteomic analysis of replanted Rehmannia glutinosa roots by iTRAQ reveals molecular mechanisms for formation of replant disease
Source: BMC Plant Biol. 2017 Jul 10;17:116. doi: 10.1186/s12870-017-1060-0 (PMC5504617; doi:10.1186/s12870-017-1060-0)
Supplement: Supplementary file 2 — Summary of assembly results for different transcriptome libraries of R. glutinosa. (XLSX 9 kb) [file 12870_2017_1060_MOESM2_ESM.xlsx]

## Sheet: Additional file 2
Additional file 2. Summary of assembly results for different transcriptome libaries of R. glutinosa
	Sample	Total Number	Total Length(nt)	Mean Length(nt)	N50	Total Consensus Sequences	Distinct Clusters	Distinct Singletons
Contig	Mixed root contigs	130655	45699727	350	672	-	-	-
	Mixed leaf contigs	102253	37634204	368	734	-	-	-
	root contigs at root expasion stage (90 DAP)	82864	29265321	353	643	-	-	-
	leaf contigs at root expasion stage (90 DAP)	83421	29808235	357	637	-	-	-
Unigene	Mixed root unigenes	71922	50618966	704	1262	71922	24692	47230
	Mixed leaf unigenes	54722	39337791	719	1236	54722	18480	36242
	root unigenes at root expasion stage (90 DAP)	46207	29633633	641	1064	46207	14204	32003
	leaf unigenes at root expasion stage (90 DAP)	46831	29646955	633	1018	46831	14234	32597
	Full unigenes	66960	58104821	868	1412	66960	27616	39344
