# Supplementary material for: Differential proteomic analysis of replanted Rehmannia glutinosa roots by iTRAQ reveals molecular mechanisms for formation of replant disease
Source: BMC Plant Biol. 2017 Jul 10;17:116. doi: 10.1186/s12870-017-1060-0 (PMC5504617; doi:10.1186/s12870-017-1060-0)
Supplement: Supplementary file 5 — Annotation statistics of R. glutinosa full unigenes in different databases. (XLSX 8 kb) [file 12870_2017_1060_MOESM5_ESM.xlsx]

## Sheet: Additional file 5
Additional file 5. The annotation statistics of R. glutinosa full unigenes in different databases.
Database	Number of annotated sequences	Percentage of annotated sequences (%)
NR	45378	67.7688
NT	36464	54.4564
Swiss-Prot	30526	45.5884
KEGG	27023	40.3569
COG	17713	26.4531
GO	34296	51.2186
ALL	46769	69.8462
