# Supplementary material for: Differential proteomic analysis of replanted Rehmannia glutinosa roots by iTRAQ reveals molecular mechanisms for formation of replant disease
Source: BMC Plant Biol. 2017 Jul 10;17:116. doi: 10.1186/s12870-017-1060-0 (PMC5504617; doi:10.1186/s12870-017-1060-0)
Supplement: Supplementary file 8 — Detailed KEGG pathways of all unigenes from the R. glutinosa transcriptome. (XLSX 14 kb) [file 12870_2017_1060_MOESM8_ESM.xlsx]

## Sheet: Additional file 8
Additional file 8. Detail KEGG pathways of full unigenes from R. glutinosa transcriptome
KEGG Total Pathways	Sub KEGG Pathways	Count	Pathway ID
Amino acid metabolism	Arginine and proline metabolism	222	ko00330
	Cysteine and methionine metabolism	207	ko00270
	Glycine, serine and threonine metabolism	168	ko00260
	Phenylalanine metabolism	166	ko00360
	Tyrosine metabolism	154	ko00350
	Tryptophan metabolism	148	ko00380
	Alanine, aspartate and glutamate metabolism	140	ko00250
	Valine, leucine and isoleucine degradation	129	ko00280
	Phenylalanine, tyrosine and tryptophan biosynthesis	99	ko00400
	Lysine degradation	96	ko00310
	Valine, leucine and isoleucine biosynthesis	84	ko00290
	Histidine metabolism	72	ko00340
	Lysine biosynthesis	67	ko00300
Biosynthesis of other secondary metabolites	Phenylpropanoid biosynthesis	565	ko00940
	Stilbenoid, diarylheptanoid and gingerol biosynthesis	353	ko00945
	Flavonoid biosynthesis	343	ko00941
	Flavone and flavonol biosynthesis	179	ko00944
	Benzoxazinoid biosynthesis	75	ko00402
	Isoflavonoid biosynthesis	71	ko00943
	Glucosinolate biosynthesis	67	ko00966
	Isoquinoline alkaloid biosynthesis	52	ko00950
	Indole alkaloid biosynthesis	39	ko00901
	Tropane, piperidine and pyridine alkaloid biosynthesis	27	ko00960
	Anthocyanin biosynthesis	16	ko00942
	Betalain biosynthesis	7	ko00965
	Caffeine metabolism	2	ko00232
Carbohydrate metabolism	Starch and sucrose metabolism	822	ko00500
	Pentose and glucuronate interconversions	467	ko00040
	Glycolysis / Gluconeogenesis	437	ko00010
	Amino sugar and nucleotide sugar metabolism	332	ko00520
	Pyruvate metabolism	276	ko00620
	Galactose metabolism	242	ko00052
	Ascorbate and aldarate metabolism	221	ko00053
	Inositol phosphate metabolism	204	ko00562
	Citrate cycle (TCA cycle)	182	ko00020
	Pentose phosphate pathway	179	ko00030
	Fructose and mannose metabolism	165	ko00051
	Glyoxylate and dicarboxylate metabolism	161	ko00630
	Propanoate metabolism	127	ko00640
	Butanoate metabolism	72	ko00650
	C5-Branched dibasic acid metabolism	13	ko00660
Energy metabolism	Oxidative phosphorylation	453	ko00190
	Carbon fixation in photosynthetic organisms	205	ko00710
	Nitrogen metabolism	126	ko00910
	Photosynthesis	101	ko00195
	Sulfur metabolism	51	ko00920
	Photosynthesis - antenna proteins	38	ko00196
Environmental adaptation	Plant-pathogen interaction	1641	ko04626
	Circadian rhythm - plant	246	ko04712
	Circadian rhythm - mammal	55	ko04710
Folding, sorting and degradation	Protein processing in endoplasmic reticulum	786	ko04141
	RNA degradation	592	ko03018
	Ubiquitin mediated proteolysis	475	ko04120
	Protein export	135	ko03060
	Proteasome	135	ko03050
	SNARE interactions in vesicular transport	99	ko04130
	Sulfur relay system	28	ko04122
Global map	Metabolic pathways	6585	ko01100
	Biosynthesis of secondary metabolites	3377	ko01110
Glycan biosynthesis and metabolism	Glycosylphosphatidylinositol(GPI)-anchor biosynthesis	157	ko00563
	Other glycan degradation	153	ko00511
	N-Glycan biosynthesis	115	ko00510
	Glycosaminoglycan degradation	75	ko00531
	Glycosphingolipid biosynthesis - ganglio series	46	ko00604
	Glycosphingolipid biosynthesis - globo series	26	ko00603
	Other types of O-glycan biosynthesis	23	ko00514
Immune system	Natural killer cell mediated cytotoxicity	132	ko04650
Lipid metabolism	Glycerophospholipid metabolism	1000	ko00564
	Ether lipid metabolism	776	ko00565
	Fatty acid metabolism	216	ko00071
	Glycerolipid metabolism	188	ko00561
	Cutin, suberine and wax biosynthesis	144	ko00073
	Sphingolipid metabolism	119	ko00600
	alpha-Linolenic acid metabolism	115	ko00592
	Steroid biosynthesis	99	ko00100
	Fatty acid biosynthesis	85	ko00061
	Biosynthesis of unsaturated fatty acids	85	ko01040
	Fatty acid elongation	74	ko00062
	Arachidonic acid metabolism	53	ko00590
	Linoleic acid metabolism	30	ko00591
	Synthesis and degradation of ketone bodies	15	ko00072
Membrane transport	ABC transporters	330	ko02010
Metabolism of cofactors and vitamins	Porphyrin and chlorophyll metabolism	106	ko00860
	Ubiquinone and other terpenoid-quinone biosynthesis	88	ko00130
	Pantothenate and CoA biosynthesis	64	ko00770
	Nicotinate and nicotinamide metabolism	55	ko00760
	Folate biosynthesis	41	ko00790
	Riboflavin metabolism	41	ko00740
	Vitamin B6 metabolism	41	ko00750
	One carbon pool by folate	23	ko00670
	Thiamine metabolism	17	ko00730
	Biotin metabolism	8	ko00780
	Lipoic acid metabolism	5	ko00785
Metabolism of other amino acids	Cyanoamino acid metabolism	215	ko00460
	Glutathione metabolism	205	ko00480
	beta-Alanine metabolism	99	ko00410
	Selenocompound metabolism	49	ko00450
	Taurine and hypotaurine metabolism	30	ko00430
	D-Arginine and D-ornithine metabolism	1	ko00472
Metabolism of terpenoids and polyketides	Limonene and pinene degradation	280	ko00903
	Zeatin biosynthesis	269	ko00908
	Terpenoid backbone biosynthesis	216	ko00900
	Carotenoid biosynthesis	207	ko00906
	Diterpenoid biosynthesis	156	ko00904
	Brassinosteroid biosynthesis	75	ko00905
	Sesquiterpenoid and triterpenoid biosynthesis	56	ko00909
	Monoterpenoid biosynthesis	40	ko00902
Nucleotide metabolism	Purine metabolism	611	ko00230
	Pyrimidine metabolism	530	ko00240
Replication and repair	Nucleotide excision repair	227	ko03420
	Homologous recombination	205	ko03440
	DNA replication	164	ko03030
	Base excision repair	136	ko03410
	Mismatch repair	115	ko03430
	Non-homologous end-joining	37	ko03450
Signal transduction	Plant hormone signal transduction	1489	ko04075
	Phosphatidylinositol signaling system	247	ko04070
Transcription	Spliceosome	1001	ko03040
	RNA polymerase	297	ko03020
	Basal transcription factors	139	ko03022
Translation	RNA transport	1147	ko03013
	Ribosome	993	ko03010
	mRNA surveillance pathway	621	ko03015
	Ribosome biogenesis in eukaryotes	606	ko03008
	Aminoacyl-tRNA biosynthesis	128	ko00970
Transport and catabolism	Endocytosis	1003	ko04144
	Phagosome	378	ko04145
	Peroxisome	256	ko04146
	Regulation of autophagy	150	ko04140
