# Supplementary material for: Differential proteomic analysis of replanted Rehmannia glutinosa roots by iTRAQ reveals molecular mechanisms for formation of replant disease
Source: BMC Plant Biol. 2017 Jul 10;17:116. doi: 10.1186/s12870-017-1060-0 (PMC5504617; doi:10.1186/s12870-017-1060-0)
Supplement: Supplementary file 10 — Identification of all detected proteins in the present study. (XLSX 493 kb) [file 12870_2017_1060_MOESM10_ESM.xlsx]

## Sheet: Additional file 10
Additional file 10. Identification of all detected proteins in present study.
SP: replanted R. glutinosa (Second year planting)			FP: normal-growth R. glutinosa (First year planting)
Accession	Coverage	Proteins	Unique Peptides	Peptides	SP-bio1/ ref(FP)	SP-bio1/FP Variability [%]	SP-bio2/ ref(FP)	SP-bio2/ FP Variability [%]	MW [kDa]	calc. pI
CL5275.Contig6_All	33.94	1	5	52	0.970779	54.5729	1.04493	21.2859	193.416	5.45264
CL5275.Contig5_All	35.76	1	3	53	0.896536	6.34421	0.971594	8.02951	192.875	5.42725
CL5275.Contig2_All	34.64	1	1	52	0.880908	2.06515	0.891488	12.9103	192.801	5.42725
Unigene9511_All	66.46	1	24	24	1.07325	18.9497	1.02635	14.7281	51.7194	6.46826
Unigene18805_All	55.14	1	29	29	1.0196	15.0873	0.992136	14.4207	68.5468	5.2876
Unigene9242_All	37.58	1	9	34	1.08058	11.9263	1.0875	7.19781	109.946	5.97314
Unigene3673_All	66.4	1	28	29	1.16342	22.2748	1.44145	32.8098	55.5716	4.94482
CL3885.Contig1_All	80.55	1	7	28	1.04273	11.643	1.159	14.4535	42.1655	6.22705
CL3885.Contig3_All	71.32	1	5	26	1.03837	15.9734	1.12774	19.494	42.2795	6.22705
Unigene3223_All	38	1	30	30	0.960476	12.605	1.26746	16.9501	107.306	6.75635
CL8671.Contig1_All	31.93	1	26	27	1.08182	23.0455	1.07226	22.3973	92.1283	6.43018
CL3408.Contig1_All	34.42	1	19	19	1.55846	18.3652	1.76524	36.7744	72.6409	6.1001
Unigene7770_All	44.94	1	23	23	1.15192	13.8746	1.0515	12.5707	63.5582	6.21436
CL7700.Contig1_All	23.89	1	6	24	1.03282	15.5814	1.05395	11.4821	137.109	6.91748
CL234.Contig1_All	47.82	1	6	18	1.10527	28.8992	1.13446	10.2937	54.63	6.69775
Unigene3116_All	52.74	1	20	20	1.07033	6.85793	1.08542	15.1186	44.9436	6.22705
CL2758.Contig2_All	53.59	1	6	15	0.966329	13.132	0.90917	16.6749	32.9744	6.01123
Unigene14489_All	29.21	1	23	23	1.04905	14.0914	1.01828	14.4274	98.9884	5.77002
CL733.Contig1_All	53.63	1	4	15	0.935139	16.9681	1.25026	24.0224	38.4699	7.29834
Unigene2407_All	42.58	1	11	19	0.92248	20.3639	1.09371	17.3924	46.1685	6.56592
CL7335.Contig1_All	41.63	1	2	18	1.12058	5.57507	1.12523	6.96463	47.3792	5.71924
CL5595.Contig5_All	25.09	1	0	20					92.2387	6.39209
CL7643.Contig3_All	29.58	1	5	25	0.988454	6.97223	1.15659	12.5587	112.197	9.12939
Unigene18274_All	65.77	1	11	18	0.797987	25.6534	0.820176	21.1152	34.1819	5.92236
CL7700.Contig2_All	21.35	1	4	22	0.946858	16.6539	0.886353	9.23272	137.04	6.81494
Unigene21093_All	42.25	1	17	17	1.03874	13.2237	1.04311	11.2226	54.318	6.22705
Unigene18823_All	49.01	1	19	19	1.04177	13.2994	1.09854	18.0679	39.1681	5.74463
CL7450.Contig3_All	31.04	1	1	25	0.928627		0.954581		95.2992	5.96045
Unigene18627_All	36.56	1	14	14	1.19896	15.6914	1.37083	26.6252	53.4829	7.37158
Unigene9808_All	41.78	1	17	17	1.08381	15.1134	1.13106	19.9257	54.6761	7.15186
CL7643.Contig2_All	25.42	1	2	22	0.849788	1.08019	1.04146	4.68741	112.463	9.12939
Unigene18614_All	48.58	1	1	17	1.06207	17.1889	0.998065	14.173	47.4525	5.07178
CL5371.Contig1_All	37.45	1	17	17	1.09522	23.6056	1.05753	17.0045	53.4616	5.56689
CL1875.Contig5_All	48.1	1	1	17	1.02253	17.3492	1.02981	24.1453	47.4675	5.10986
CL3704.Contig4_All	59.76	1	13	16	0.786228	24.5549	0.804676	22.6384	27.817	4.98291
Unigene5487_All	37.07	1	16	18	0.994926	16.1134	1.21094	23.2814	65.6149	7.78174
CL6554.Contig1_All	39.46	1	16	19	1.15022	19.6541	1.51058	29.1422	53.2515	6.354
Unigene5219_All	24.03	1	19	19	1.03635	12.6753	1.07638	11.7404	82.0923	7.12256
Unigene18706_All	35.02	1	3	13	1.20905	14.2848	1.41224	9.6905	49.5423	8.44092
CL1277.Contig5_All	37.8	1	11	19	1.08842	16.1539	1.3132	19.6856	58.3132	6.85889
Unigene14495_All	23.76	1	16	16	1.05902	15.2116	1.02758	15.9364	92.3671	8.42627
Unigene9673_All	52.67	1	16	16	1.12112	10.8929	1.17496	12.7952	27.6758	9.0708
CL8683.Contig2_All	35.89	1	15	15	1.01727	13.2256	1.00296	16.6558	58.9667	6.34131
CL95.Contig3_All	49.51	1	4	20	0.955046	8.76563	1.1352	8.51971	47.0025	4.61475
CL5352.Contig2_All	26.65	1	10	30	0.958173	10.2488	0.994529	21.0279	131.614	5.80811
Unigene7529_All	24.62	1	15	15	0.994151	13.399	1.13242	16.2479	63.2873	7.00537
Unigene9906_All	38.75	1	18	18	0.958829	10.1933	0.954946	10.163	61.7706	5.12256
CL234.Contig2_All	36.83	1	2	14	0.779196	17.0471	0.816057	7.34317	54.7969	6.65381
Unigene2767_All	35.68	1	15	15	1.19471	13.916	1.11464	20.6042	41.7094	5.021
Unigene5496_All	36.09	1	16	16	1.04559	14.3817	1.00034	15.5131	57.1428	7.18115
CL5212.Contig1_All	32.44	1	11	15	1.01492	15.9766	1.0737	14.8572	48.811	8.79248
Unigene1084_All	16.75	1	19	19	0.988289	20.2864	1.00498	12.3168	130.315	5.89697
CL2758.Contig4_All	36.63	1	3	10	0.8868	19.4546	0.909969	22.4477	37.3595	5.50342
CL2334.Contig1_All	34.16	1	13	14	1.03503	11.9846	1.01406	9.03369	52.462	7.57666
Unigene12609_All	23.72	1	15	15	1.02237	13.2564	1.12369	11.9174	90.2402	6.3667
CL3545.Contig4_All	17.64	1	4	16	1.10395	11.4665	1.0333	8.77191	115.082	9.1001
Unigene11788_All	49.59	1	12	12	1.07456	18.4352	1.01388	12.3894	27.2429	6.0874
Unigene16969_All	23.47	1	14	15	1.03749	12.0599	0.955302	19.059	84.8393	8.99756
Unigene7665_All	29.74	1	12	15	0.956287	13.7114	1.04944	14.0459	53.7244	6.63916
Unigene3183_All	56.25	1	10	10	0.831845	20.8084	0.86552	21.9214	15.1436	6.17627
CL5844.Contig3_All	27.94	1	1	12	0.936662		1.06231		65.532	5.09717
CL3834.Contig3_All	48.62	1	2	12	0.979087	13.2957	1.02306	6.76545	32.1142	9.5835
Unigene10113_All	72.5	1	13	13	1.07632	20.757	1.31301	42.9137	17.905	5.78271
CL5085.Contig1_All	24.93	1	3	16	0.953735	17.8683	1.04991	8.7382	80.0835	6.43018
CL4238.Contig3_All	26.4	1	2	18	1.03977	5.80524	1.17035	6.52957	63.1987	6.1001
CL8328.Contig1_All	32.65	1	10	10	0.877957	21.7218	0.775019	26.5214	42.4098	8.646
Unigene14725_All	31.97	1	17	17	1.04421	11.1664	1.01812	24.9849	67.5796	6.37939
Unigene16874_All	34.2	1	13	13	1.0248	12.6562	1.00635	16.4339	44.4792	5.96045
CL5994.Contig1_All	35.65	1	12	12	1.27893	16.837	1.02102	7.31504	46.0713	8.22119
CL6986.Contig1_All	25.61	1	2	11	0.938731	6.22414	0.985443	12.5174	71.6158	7.81104
Unigene18870_All	33.48	1	13	13	1.11251	16.9469	1.00415	21.6623	51.6341	8.66064
CL1375.Contig2_All	15.53	1	7	16	0.996107	7.9154	0.996166	11.4373	121.709	5.2749
Unigene16617_All	16.1	1	19	19	0.979132	12.7738	1.13958	15.4717	134.364	6.58057
CL5912.Contig1_All	58.41	1	10	11	1.00479	10.5073	1.08315	16.4774	24.5514	4.64014
CL5352.Contig4_All	21.46	1	3	23	1.03058	27.0727	1.0039	11.3618	131.764	5.79541
CL1706.Contig2_All	46.36	1	8	14	1.11016	7.13435	1.10533	14.6992	29.3456	9.51025
CL439.Contig4_All	24.56	1	4	10	0.987158	21.1474	0.951827	18.6154	52.2383	7.75244
CL6870.Contig5_All	23.21	1	3	11	0.844165	34.5034	0.84914	10.6764	58.6783	5.32568
Unigene16822_All	28.77	1	10	10	0.951664	10.5936	0.959406	11.6552	55.5746	5.52881
Unigene1079_All	13.36	1	12	12	0.91957	17.356	0.937404	12.6923	122.661	4.91943
CL6270.Contig2_All	23.39	1	13	19	0.998965	14.644	1.01532	12.7236	103.971	5.65576
Unigene16996_All	15.05	1	13	13	0.983298	9.37935	1.02212	11.3703	122.715	6.31592
Unigene9780_All	22.28	1	10	10	0.950136	13.0933	0.940988	14.6904	67.0376	7.6499
CL6986.Contig2_All	24.85	1	2	11	1.01647	9.54663	1.07334	9.81278	71.7308	7.81104
Unigene756_All	16.29	1	12	13	1.04561	10.9015	1.11602	16.9913	97.725	5.5415
Unigene11974_All	30.34	1	17	17	1.05465	8.96678	1.0446	11.6972	68.6596	5.41455
CL2860.Contig2_All	39.66	1	3	12	0.948848	23.9749	1.04079	14.7674	46.8631	6.04932
CL8183.Contig2_All	23.08	1	2	16	0.764026	12.3283	0.772429	12.235	93.8576	5.45264
CL5613.Contig3_All	33.06	1	10	12	0.898543	14.5768	0.978931	18.0124	41.379	4.50049
Unigene2735_All	34.77	1	13	13	0.957577	13.7689	1.02858	20.1846	44.3991	6.85889
Unigene902_All	36.52	1	8	9	1.05593	22.9873	1.08039	13.0717	32.8888	5.61768
Unigene18791_All	25.17	1	12	12	0.927164	16.4323	1.01018	15.0392	67.3408	6.01123
CL5778.Contig2_All	47.02	1	1	13	0.92457	17.254	0.870469	13.5688	32.0792	6.41748
CL9312.Contig1_All	44.2	1	9	11	1.09601	17.4047	1.12568	16.3881	29.6514	8.45557
CL5020.Contig3_All	40.71	1	4	10	1.15553	14.7857	1.07143	9.1863	27.7779	6.31592
Unigene18952_All	35.85	1	12	12	0.947653	16.8984	1.03661	24.865	46.0518	5.07178
Unigene21049_All	61.5	1	11	11	1.01293	14.8987	1.02139	21.5377	23.0537	8.73389
CL2758.Contig11_All	47.89	1	3	9	0.729817	18.0816	0.868476	7.75428	20.1587	5.33838
Unigene16287_All	22.01	1	11	11	1.22236	13.3927	1.19258	13.3585	52.0513	8.83643
Unigene19001_All	63.13	1	4	9	0.981816	13.5463	1.25424	7.9986	19.5199	6.17627
CL2860.Contig3_All	36.06	1	3	12	0.98903	21.1103	1.00498	22.1174	46.8003	5.59229
Unigene5741_All	16.85	1	13	13	0.964496	14.1429	1.04406	13.9511	109.562	6.63916
Unigene2756_All	15.58	1	8	9	1.32136	23.7805	1.11365	16.607	100.365	6.1001
CL2758.Contig5_All	29.55	1	0	8					33.2054	5.56689
CL3753.Contig2_All	25.25	1	13	15	1.08341	18.3881	1.11906	16.6853	80.4888	6.3667
CL4933.Contig2_All	40.93	1	1	9	1.64773	53.4948	1.00856	19.7075	25.908	4.85596
CL2758.Contig9_All	26.77	1	1	10	1.2328		0.902985		33.3986	7.1958
Unigene7518_All	40.92	1	10	11	1.10451	12.5272	1.25063	11.6243	34.222	5.43994
CL8584.Contig1_All	49.76	1	4	9	1.05564	13.1424	1.10539	16.1697	23.2356	7.41553
CL2758.Contig1_All	65.66	1	2	7	0.934766	15.4937	0.948532	13.8509	10.6937	4.88135
Unigene995_All	31.69	1	16	16	0.929436	17.1559	1.07348	13.5115	62.9914	6.7417
CL7574.Contig2_All	58.76	1	5	8	1.02382	12.2271	1.13319	17.2278	21.3305	4.53857
Unigene16722_All	17.17	1	12	12	0.936769	4.52657	0.984556	14.786	98.8125	5.13525
Unigene21039_All	22.8	1	13	13	1.00582	9.72034	1.08846	9.47466	82.3414	5.18604
CL676.Contig1_All	25.32	1	1	12	1.03739	6.71196	1.1353	4.94398	49.7276	6.22705
CL4403.Contig1_All	21.74	1	13	13	1.03942	14.0128	1.09875	16.0258	74.8445	6.40479
Unigene7720_All	18.34	1	13	13	0.950808	13.2019	1.05639	13.5392	80.9829	6.12549
Unigene14427_All	26.87	1	9	9	0.979415	11.6984	1.01097	14.9933	46.3384	8.29443
CL3403.Contig1_All	32.84	1	9	10	1.10573	14.0293	2.03022	36.2524	41.3695	6.68311
Unigene251_All	55	1	8	8	1.34039	30.8136	3.50707	86.0102	17.526	6.30322
CL7996.Contig1_All	46.2	1	9	12	1.09193	14.4795	1.18755	13.4668	35.0529	4.90674
CL4933.Contig1_All	49.16	1	2	10	1.04722	51.1571	0.938848	9.10807	26.1061	4.86865
Unigene12447_All	25.36	1	9	13	0.919906	11.4993	0.990137	19.9812	66.802	7.13721
CL3704.Contig3_All	37.19	1	7	10	1.04941	16.5369	0.908705	13.4542	27.2407	5.14795
Unigene3268_All	30.22	1	12	12	1.08182	15.1431	1.06997	14.1611	54.7251	6.07471
Unigene16215_All	17.04	1	10	11	1.00969	9.35372	1.06618	18.7837	79.9544	6.26514
CL3835.Contig1_All	21.76	1	9	11	0.967283	17.6756	1.05632	17.3919	70.1138	8.00146
CL4342.Contig2_All	22.57	1	2	8	1.07843	11.1186	0.996833	7.42858	43.5719	8.32373
CL676.Contig2_All	24.95	1	1	12	0.954672	2.17075	1.15252	12.9208	49.5315	6.06201
CL7129.Contig2_All	49.36	1	1	10	1.12054		1.12356		25.6793	5.47803
CL7643.Contig1_All	23.14	1	2	14	0.977005	2.82697	0.804977	19.3921	76.4974	9.18799
CL1519.Contig5_All	32.97	1	3	11	1.00005	11.1447	0.924985	9.89738	41.4709	6.43018
CL7269.Contig2_All	22.36	1	1	10	1.19767		1.14896		60.4352	7.40088
Unigene16192_All	46.15	1	11	11	1.135	18.5203	1.04093	19.9525	29.5267	7.03467
Unigene16361_All	69.5	1	2	11	0.938567	13.326	1.01442	9.24055	15.6493	10.3452
CL5085.Contig2_All	32.99	1	4	11	0.952304	3.16121	1.23687	20.9944	51.7	6.63916
Unigene14425_All	70	1	1	10	0.956313	6.83619	0.987674	17.6665	15.5482	10.2427
CL4846.Contig1_All	34.27	1	2	9	1.00917	10.8912	1.01575	15.1485	30.9893	4.91943
CL114.Contig3_All	23.82	1	1	10	1.14994		1.10673		65.1985	9.0415
Unigene4706_All	47.8	1	5	9	1.13821	12.3628	0.937895	9.86328	22.4616	8.99756
CL2799.Contig1_All	31.66	1	10	10	1.07478	14.4084	1.03287	10.631	40.5887	6.99072
Unigene9639_All	28.16	1	12	12	0.984425	8.41953	0.840379	16.5061	66.1212	8.85107
Unigene9341_All	7.73	1	17	17	0.965736	16.0782	0.949265	16.4256	275.609	8.79248
CL5020.Contig1_All	37.75	1	3	9	1.10672	2.53163	0.998517	10.3775	27.2517	6.53662
CL4189.Contig4_All	26.22	1	1	10	0.967538	10.5971	0.959951	9.63833	42.8083	7.03467
Unigene2765_All	17.36	1	9	9	1.08615	13.9805	1.08154	13.4522	69.7455	5.75732
Unigene661_All	12.55	1	11	11	0.96587	12.8179	1.03103	11.6711	120.095	6.50732
CL4965.Contig1_All	33.91	1	1	7	0.918425	9.68226	0.878179	7.81826	26.3301	8.42627
CL1393.Contig1_All	24.16	1	6	14	1.05022	23.8897	1.05407	7.30627	80.9401	6.69775
Unigene635_All	31.08	1	9	9	0.949554	12.1554	0.885331	14.622	31.6593	9.26123
CL2458.Contig3_All	17.51	1	3	15	0.981171	13.8763	0.967956	9.01703	105.237	5.93506
CL6870.Contig1_All	19.28	1	3	9	0.985626	17.6836	0.893939	13.6047	58.3081	5.21143
CL2946.Contig3_All	32.72	1	2	9	1.07326	7.32274	1.21553	28.9237	35.9698	7.98682
CL6244.Contig4_All	29.09	1	1	13	1.27847	1.14241	1.02116	20.4271	53.6518	6.39209
Unigene5567_All	49.76	1	2	9	0.719854	37.7648	0.808105	6.9516	22.9179	7.09326
CL7146.Contig2_All	49.82	1	8	11	1.11882	13.2973	1.07994	16.6147	29.5684	8.83643
Unigene14543_All	22.7	1	14	14	1.07966	11.6244	1.07967	16.3685	79.4504	8.36768
CL2038.Contig1_All	36.54	1	10	10	1.03624	12.1264	1.05098	8.81696	32.719	10.1108
Unigene10106_All	47.53	1	7	7	0.925135	16.2274	0.926622	16.8893	17.5061	5.59229
CL2758.Contig8_All	27.27	1	1	6	1.00778		0.844875		33.2174	5.8335
Unigene21007_All	42.5	1	10	11	1.01317	21.8118	0.913361	14.142	31.0329	6.3667
CL1393.Contig2_All	21.7	1	4	12	0.802401	27.188	0.943529	10.649	80.7341	6.62451
CL8418.Contig2_All	16.09	1	11	12	1.0779	11.1452	1.0064	16.2237	95.2857	6.15088
CL8944.Contig1_All	46.69	1	8	10	0.899149	16.1818	1.06963	17.7065	26.8031	8.17725
Unigene9919_All	29.68	1	11	11	0.988173	19.4166	1.04029	15.8576	47.2869	5.5415
CL2303.Contig4_All	23.43	1	6	7	1.03296	9.57572	0.877299	15.5014	45.6631	9.29053
Unigene19473_All	45.26	1	9	9	1.09127	20.9576	1.00058	13.3731	22.7403	7.44482
CL7344.Contig1_All	21.05	1	13	13	1.12512	11.4201	1.51275	20.4818	74.809	7.92822
Unigene156_All	32.85	1	5	8	1.01932	15.2874	0.960207	12.3448	29.5023	8.99756
CL2168.Contig3_All	45.99	1	2	12	1.18661	22.2128	0.913279	9.99867	42.9941	4.7417
CL3143.Contig1_All	22.3	1	6	8	0.966201	27.553	1.17346	19.0742	46.3658	6.43018
Unigene14874_All	17.77	1	9	9	1.13873	17.4617	1.22359	22.7272	56.192	8.36768
Unigene14685_All	16.01	1	6	8	0.967859	12.3923	0.965897	8.40978	65.4678	4.97021
Unigene14418_All	55.28	1	4	7	1.05829	23.9951	1.17224	13.6726	14.4186	9.59814
Unigene14935_All	27.48	1	10	10	0.955768	17.2316	0.968741	16.4913	52.0493	6.88818
CL3311.Contig2_All	21.5	1	5	8	0.827624	15.5644	0.806606	11.8691	53.6172	4.4751
Unigene18490_All	60.14	1	3	8	1.17777	19.9392	1.16178	48.3882	16.4006	7.50342
CL2168.Contig1_All	44.51	1	1	11	1.22477		1.06692		41.8435	4.70361
Unigene9876_All	9.62	1	7	7	0.996004	17.7362	0.934018	12.5209	100.014	6.50732
CL2458.Contig2_All	16.03	1	2	14	1.0253	0.996322	0.841862	3.26202	105.468	5.87158
CL5802.Contig1_All	7.04	1	13	13	0.929345	9.31049	0.945606	18.7029	246.722	5.92236
Unigene14621_All	47.76	1	3	8	1.03518	8.54834	1.04926	8.48482	15.3506	10.3306
Unigene9725_All	23.06	1	10	10	1.08667	16.9802	1.88521	36.7828	49.7175	8.04541
Unigene19235_All	43.48	1	1	7	0.82692	17.386	0.969289	16.4463	17.605	8.68994
CL4846.Contig2_All	31.88	1	1	8	0.96783	16.8968	0.880273	6.74223	30.143	5.16064
Unigene20612_All	38.19	1	1	4	1.0248	7.80264	1.09449	8.33731	14.9968	7.98682
CL8544.Contig1_All	24.42	1	10	10	1.12052	28.8742	1.31653	25.5127	52.6583	7.62061
CL2458.Contig1_All	28.57	1	3	8	1.01395	10.516	0.915521	16.6367	37.9273	7.41553
Unigene14439_All	25.59	1	7	7	1.04422	14.1672	0.935584	12.7038	40.9403	8.47021
Unigene7425_All	39.7	1	3	6	1.044	7.46408	0.966115	10.2673	21.6637	4.57666
Unigene19037_All	29.56	1	2	6	1.07391	12.8993	1.22185	12.7296	29.1556	5.2749
Unigene19094_All	18.35	1	12	12	0.957626	12.0107	0.949292	11.9758	60.5865	6.41748
Unigene2581_All	28.93	1	8	9	1.09007	13.1908	0.969549	12.027	35.7354	8.08936
Unigene18974_All	28.46	1	7	7	0.877855	29.4889	0.906032	15.6374	43.2969	5.77002
Unigene11773_All	16.58	1	16	16	1.02061	20.1688	0.976073	23.6702	134.3	6.03662
CL2749.Contig2_All	32.92	1	1	8	1.59583	20.0899	1.28078	5.9678	27.6744	7.51807
Unigene14324_All	15.22	1	7	7	1.01373	8.96944	0.989646	8.12722	80.5335	6.354
CL2365.Contig1_All	22.73	1	8	8	0.905545	15.4567	0.988679	15.5036	50.2432	7.06396
Unigene11960_All	33.71	1	13	13	1.14409	9.78515	1.201	9.341	40.4489	7.06396
Unigene14949_All	11.74	1	6	6	1.09661	10.6881	1.26159	12.2113	59.2483	8.89502
CL9604.Contig1_All	25.88	1	10	10	1.07501	6.64239	1.2342	12.8728	56.2768	7.41553
CL1389.Contig2_All	19.12	1	4	13	1.12559	8.66283	1.29819	27.5395	76.7123	6.85889
CL4370.Contig6_All	14.01	1	2	11	1.0317	15.4963	0.99528	0.209742	109.332	5.5542
CL555.Contig1_All	16.46	1	11	11	1.04685	13.273	1.10731	11.8822	82.5783	6.88818
Unigene10046_All	19.77	1	10	10	1.06128	8.1097	1.07434	9.30293	68.3607	7.1958
Unigene14342_All	37.5	1	7	7	0.992478	8.29785	0.698293	26.2563	17.3068	5.68115
CL2758.Contig6_All	26.77	1	4	10	0.853944	13.1658	0.877194	19.7049	33.6276	5.74463
Unigene12005_All	65.89	1	2	5	1.16223	3.93552	1.12223	20.7316	12.7225	4.64014
Unigene5574_All	26.91	1	7	8	1.01784	10.7306	1.0423	9.67613	38.4301	6.88818
CL2749.Contig1_All	32.92	1	1	8	1.7367	44.1079	1.25659	27.7099	27.6874	7.51807
Unigene2762_All	10.08	1	7	7	0.913031	17.0851	0.884437	10.8229	96.2465	4.70361
Unigene7837_All	61.79	1	10	10	1.06975	15.75	1.08279	20.5285	23.6422	5.8335
Unigene18842_All	19.71	1	11	11	1.06996	18.8369	0.969118	10.2113	53.5532	8.04541
CL9167.Contig1_All	17	1	0	9					62.7079	5.50342
Unigene19148_All	50.5	1	7	7	0.935432	14.1085	1.0957	19.1114	22.4032	5.84619
CL737.Contig4_All	43.3	1	4	9	1.1279	5.23374	1.25204	11.8114	24.2792	4.69092
CL1916.Contig2_All	21.86	1	8	9	0.819158	15.7839	0.980252	13.2522	50.7359	7.53271
Unigene18973_All	18.72	1	9	9	0.902136	13.8337	1.01611	16.0213	53.6447	6.82959
Unigene16628_All	46.79	1	6	6	1.11704	11.7804	1.07392	25.7126	12.4044	6.26514
Unigene7516_All	37.33	1	5	5	0.952929	13.2885	0.891909	12.65	24.1227	8.22119
Unigene2511_All	18.2	1	6	7	1.10761	25.806	1.02648	17.6096	48.9804	9.15869
CL4344.Contig1_All	52.7	1	2	7	0.953952	29.0028	0.761636	27.6128	16.3846	7.50342
Unigene3122_All	28.73	1	4	7	0.930022	28.1909	0.920959	17.4816	29.575	5.38916
CL7530.Contig2_All	21.93	1	2	9	0.875803	17.0689	0.816688	15.4138	51.8514	8.99756
Unigene10441_All	32.18	1	9	9	0.978627	6.10408	0.955792	15.7244	39.6808	7.21045
CL5874.Contig2_All	57.66	1	1	5	0.822543	26.7237	0.930537	11.7985	12.3114	5.22412
CL2946.Contig1_All	26.61	1	1	8	0.985853	9.87227	1.01292	35.9096	35.9309	8.29443
CL1913.Contig1_All	70.3	1	7	7	1.04458	10.8561	0.911027	12.6013	11.0726	5.51611
Unigene21409_All	27.3	1	9	9	0.735195	23.9238	0.603386	30.3123	36.0381	7.62061
Unigene801_All	13.53	1	12	12	0.989225	16.3354	1.0199	11.405	110.836	5.8208
CL1732.Contig2_All	66.21	1	1	7	0.990624	38.1703	1.1087	41.7598	15.2512	8.77783
Unigene12009_All	40.76	1	4	5	0.905082	13.6108	1.30391	22.2945	17.762	6.68311
CL2428.Contig6_All	24.27	1	6	9	1.239	5.94581	0.917857	20.4031	45.8486	6.65381
CL1732.Contig1_All	68.79	1	1	7	0.863801	6.99336	0.959721	14.7667	16.3407	8.29443
CL590.Contig1_All	15.8	1	1	8	1.015	17.2975	0.938236	3.40212	60.144	6.39209
Unigene21413_All	39.22	1	5	5	1.01484	18.7434	0.976592	19.1364	22.7345	5.63037
CL7129.Contig3_All	35.47	1	1	7	1.02141		1.112		25.6462	5.32568
Unigene106_All	35.16	1	9	9	1.09577	15.9424	1.05994	11.643	33.3267	5.52881
CL3225.Contig1_All	26.06	1	2	6	1.21933	20.3087	1.20742	13.0135	34.7262	8.88037
Unigene5208_All	25	1	10	10	0.995148	10.7777	1.04959	11.9318	38.817	5.35107
Unigene7882_All	33.33	1	8	10	1.03371	16.1783	1.21036	13.6422	31.6594	7.47412
Unigene14032_All	10.27	1	12	12	1.08086	16.9441	1.06582	23.508	137.801	6.03662
Unigene800_All	13.45	1	9	10	1.0493	5.35535	1.12847	9.30146	97.3015	5.8335
Unigene4960_All	52.24	1	4	9	0.895959	11.3511	0.999814	6.99745	15.4086	10.2573
CL9167.Contig4_All	13.36	1	1	7	0.919507		0.911647		62.5679	5.8208
Unigene16115_All	32.89	1	4	9	1.11364	5.57195	1.14613	8.82323	25.0721	8.51416
CL9167.Contig3_All	16.83	1	1	9	0.979785	18.3816	0.935586	10.7753	63.087	5.37646
Unigene5254_All	36.07	1	4	4	1.05544	18.6066	1.00111	16.1391	12.8796	5.10986
CL3232.Contig1_All	14.22	1	6	8	1.0586	7.96715	1.17311	12.1251	74.0409	7.63525
CL1953.Contig2_All	28.57	1	3	6	0.987512	18.1117	0.827496	17.5717	28.3223	6.16357
Unigene5411_All	14.98	1	7	7	1.08746	8.96123	0.923402	10.1318	52.8463	7.60596
CL1929.Contig2_All	18.36	1	1	7	1.00752		0.625338		48.4455	6.82959
Unigene14692_All	19.2	1	8	8	0.994925	22.6321	1.23392	15.7552	59.5709	6.43018
Unigene17071_All	35.19	1	8	8	0.963847	18.4241	0.877774	35.0371	29.5109	6.354
Unigene702_All	64.06	1	4	5	1.06944	19.655	1.18121	14.9471	14.1822	5.03369
Unigene7561_All	14.13	1	7	7	1.08718	19.124	0.906256	12.3847	60.9538	5.2749
CL4189.Contig1_All	26.22	1	1	10	0.98033	13.5955	1.08611	2.61306	42.8223	7.03467
Unigene3231_All	14.51	1	9	9	1.00344	4.56874	0.914579	15.9866	81.3727	6.49365
Unigene12341_All	16.17	1	6	6	1.1264	18.4677	1.09097	19.0101	47.6512	6.01123
CL5479.Contig1_All	9.62	1	6	7	1.1024	8.79314	1.07316	9.76719	102.189	7.60596
Unigene874_All	29.45	1	5	7	1.27148	20.3841	1.44024	19.8586	29.2172	8.6167
CL7129.Contig1_All	52.11	1	1	7	1.06392	14.8109	1.23509	20.6885	15.855	4.80518
CL5162.Contig1_All	79.79	1	5	7	1.29546	23.7428	1.05372	14.5983	10.6415	6.07471
Unigene14092_All	23.36	1	9	9	1.01946	9.17143	0.949465	13.0571	49.8856	7.21045
CL9076.Contig1_All	19.87	1	8	8	0.94068	14.6871	0.975418	16.7439	51.2991	8.646
Unigene16676_All	16.42	1	7	8	0.94772	9.18769	0.997431	20.4343	50.519	4.89404
Unigene14113_All	13.58	1	8	8	0.993132	9.27058	1.18609	11.3798	65.989	6.56592
Unigene9614_All	14.97	1	6	6	1.11713	13.9403	1.02184	4.37734	56.7252	5.46533
Unigene5197_All	21.53	1	8	8	1.15417	17.5724	1.44235	40.6528	47.6521	6.01123
CL5859.Contig2_All	41.24	1	1	11	0.951341	12.889	0.69517	17.7912	21.3943	6.27783
CL6395.Contig1_All	19.26	1	6	6	1.01458	11.8281	1.07495	13.1769	43.9353	6.82959
CL1523.Contig1_All	24.9	1	2	8	1.12091	38.2658	0.832131	5.46713	28.3242	6.39209
Unigene7866_All	32.81	1	8	8	1.0954	13.2062	0.827123	18.159	29.326	8.19189
Unigene14461_All	16.19	1	10	10	1.04094	15.2857	0.939432	17.234	81.2326	8.35303
CL2428.Contig4_All	14.47	1	4	8	1.33576	19.3219	1.10827	11.433	78.1966	7.2251
Unigene5068_All	9.26	1	9	9	0.999002	9.70601	1.03986	14.7145	142.725	6.21436
Unigene4993_All	20.28	1	6	7	0.872737	9.27243	0.913858	11.6076	38.8429	6.18896
Unigene10247_All	21.28	1	7	7	1.11522	9.60171	1.07142	14.1626	36.6108	7.32764
Unigene18796_All	23.69	1	7	7	1.03663	9.69845	1.10924	15.0265	44.1939	7.51807
Unigene7485_All	16.64	1	11	11	0.939516	12.7635	1.03999	22.3537	82.3256	7.32764
Unigene3844_All	22.25	1	7	7	0.94292	12.4933	0.862937	12.454	42.6822	4.99561
CL1039.Contig1_All	43.7	1	3	6	0.91232	4.96154	0.968503	6.48256	15.187	8.54346
Unigene14406_All	39.26	1	5	5	1.05333	13.6837	0.804403	13.0324	16.6113	4.79248
Unigene20843_All	19.55	1	6	6	1.01097	13.7495	1.33533	13.9242	43.0005	6.30322
Unigene18918_All	11.7	1	9	10	1.01867	12.1966	1.05179	11.6568	117.492	5.59229
CL7095.Contig3_All	17.73	1	5	7	0.91818	22.0844	0.863329	14.3564	53.7809	4.86865
CL506.Contig1_All	13.46	1	9	9	1.02696	8.59192	0.934017	12.6259	83.3011	5.22412
CL6223.Contig1_All	20.67	1	6	6	1.11376	12.9565	0.856241	17.2441	46.4176	8.1333
CL5859.Contig1_All	40.82	1	1	11	0.775921	16.0519	0.594461	45.2772	21.6744	6.18896
CL1662.Contig1_All	42.06	1	3	5	1.03836	7.21998	1.02682	16.0532	14.0655	9.5249
CL2736.Contig2_All	25.74	1	4	6	1.01087	8.10916	0.956828	21.4169	29.5913	6.55127
CL946.Contig3_All	14.57	1	4	8	1.05641	8.35653	1.05475	14.5475	61.4007	8.49951
Unigene18810_All	23.38	1	10	10	0.828191	24.5858	0.977285	12.9679	47.3971	7.43018
Unigene20951_All	27.27	1	5	5	1.31465	20.4437	2.27019	59.3879	31.4976	5.8335
CL1375.Contig1_All	9.79	1	1	10	0.705018	14.0449	0.827847	4.99962	105.356	5.47803
CL7218.Contig1_All	21.56	1	4	7	1.09031	12.115	1.80307	72.5621	35.9783	5.38916
CL7530.Contig1_All	19.88	1	1	8	0.988971		0.946524		51.8804	8.90967
CL1516.Contig2_All	12.08	1	6	8	0.864638	16.0242	0.916515	15.1921	83.9215	6.97607
CL6270.Contig4_All	26.84	1	2	8	0.957433	1.52475	0.858137	16.2139	39.343	5.64307
CL6066.Contig1_All	31.76	1	5	5	0.997497	11.6552	0.777227	22.9798	16.1126	5.04639
Unigene893_All	21.04	1	6	6	0.923836	10.3405	0.990297	6.14767	38.9799	7.29834
Unigene9483_All	9.51	1	9	9	0.812096	17.1709	0.916367	17.6405	130.596	5.68115
Unigene3662_All	16.64	1	8	8	1.04833	8.56188	1.07081	12.711	70.0858	7.32764
Unigene18386_All	6.32	1	6	9	0.997617	14.9729	0.83009	6.8917	219.483	8.26514
CL2539.Contig2_All	38.12	1	3	7	0.920738	3.83792	0.964848	16.6508	24.4993	7.25439
Unigene5884_All	17.59	1	6	6	0.93426	15.4996	0.966356	22.516	49.4175	7.31299
Unigene16515_All	16.05	1	8	8	0.986665	15.8171	1.03989	15.4591	66.6482	6.62451
Unigene5613_All	16.99	1	6	7	0.984565	12.4061	1.06088	15.9134	45.0259	5.021
CL1516.Contig3_All	10.45	1	5	7	0.891181	4.96396	1.0385	4.99732	83.6346	6.97607
CL4293.Contig1_All	40.95	1	7	7	0.989925	14.5027	0.727617	23.082	23.7226	6.53662
CL1969.Contig1_All	15.85	1	8	9	0.998689	10.259	1.15296	13.7618	66.6882	5.80811
CL759.Contig2_All	53.79	1	2	8	1.02408	6.69297	0.863117	21.0497	14.7387	5.07178
CL458.Contig1_All	11.85	1	8	8	0.858124	15.6008	0.740557	24.8167	91.0742	5.17334
CL4666.Contig1_All	30.63	1	9	9	1.11716	6.72072	1.11872	15.8986	35.0772	8.83643
Unigene10098_All	26.44	1	4	4	1.05917	11.5351	0.922007	15.6087	22.4574	8.25049
Unigene11885_All	12.64	1	6	7	1.07272	18.4023	1.05418	20.5431	70.6241	5.33838
CL7095.Contig2_All	10.74	1	5	7	0.920247	4.31163	1.05727	14.8397	53.6803	5.10986
CL2994.Contig1_All	59.7	1	3	4	1.19686	12.0058	1.08183	5.24214	6.86567	9.75928
CL694.Contig2_All	19.64	1	1	7	0.969379	25.5162	0.812687	53.5879	29.8503	8.68994
Unigene20942_All	23.71	1	6	6	1.00967	13.0252	1.13467	12.527	24.6024	10.1987
CL6472.Contig1_All	20.15	1	6	6	1.06831	8.96953	1.01863	9.99002	29.4109	6.7124
CL4189.Contig2_All	20	1	4	7	1.07862	9.99739	0.958004	22.7906	43.3194	6.69775
CL1662.Contig2_All	35.43	1	2	4	1.0365	13.4706	1.11011	10.946	14.1525	9.5249
CL5212.Contig2_All	19.55	1	4	8	1.08748	9.91746	1.19851	6.91214	44.1035	6.90283
Unigene7566_All	62.89	1	2	7	1.03647	4.63658	1.05547	0.392006	10.4677	8.96826
Unigene9945_All	33.52	1	6	6	0.882735	13.1541	0.82733	20.197	19.6162	8.70459
Unigene14724_All	10.77	1	6	6	1.01645	8.03377	1.04779	11.718	61.6016	5.33838
Unigene19158_All	23.12	1	7	7	1.05784	19.0741	0.960063	15.0633	39.4608	7.28369
Unigene1009_All	55.24	1	5	5	1.41995	38.0311	2.87426	108.194	11.7162	6.53662
CL4873.Contig1_All	26.48	1	5	5	0.99101	8.69709	1.08149	14.2912	24.4651	4.86865
CL8744.Contig1_All	21.9	1	6	6	1.01384	11.4742	0.955282	3.3925	49.0919	9.08545
CL5261.Contig1_All	4.3	1	7	7	1.04622	19.8032	1.14789	15.1128	203.26	7.06396
Unigene16134_All	12.18	1	6	6	1.12532	17.0587	0.936611	35.4084	82.8628	7.09326
CL489.Contig1_All	10.45	1	9	9	0.949884	10.8182	0.957543	11.6462	105.053	6.18896
Unigene829_All	15.26	1	7	7	0.776768	20.2196	0.779898	19.1364	63.9931	8.38232
Unigene14518_All	12.21	1	6	6	1.11128	12.2542	1.05083	12.4276	60.5454	6.18896
Unigene14929_All	22.76	1	7	7	1.0222	13.279	1.08871	10.7034	53.7061	5.21143
CL7059.Contig1_All	50	1	2	8	0.79907	30.4371	1.08962	12.6407	15.8377	10.521
CL5278.Contig2_All	20.65	1	4	5	1.07484	9.18596	1.44986	14.1126	27.8694	5.66846
Unigene2722_All	7.88	1	6	6	0.99859	11.8172	0.923676	9.58844	92.7389	5.43994
CL1461.Contig2_All	17.89	1	5	5	1.33764	19.9433	1.17369	7.64908	36.9823	6.66846
CL1706.Contig3_All	21.37	1	1	7	0.857874		0.950432		29.4266	9.45166
Unigene11795_All	45.45	1	3	6	0.741331	21.3258	0.954177	10.6882	14.0475	9.39307
Unigene5098_All	30.69	1	6	6	1.01955	13.5895	0.963391	7.0388	31.9083	5.24951
Unigene14053_All	7.88	1	4	6	0.969256	20.9859	0.858401	19.9485	109.885	6.771
Unigene14084_All	6.36	1	6	6	0.980562	15.194	1.06774	12.5501	149.314	7.1665
CL1414.Contig2_All	9.69	1	4	4	1.12535	9.62512	1.19131	8.20693	59.6794	8.27979
CL8905.Contig4_All	31.49	1	4	8	0.999611	9.80886	1.16034	7.22678	32.5273	5.08447
Unigene12644_All	27.41	1	7	7	1.66316	50.4095	2.19547	40.1407	37.9035	8.89502
CL7844.Contig1_All	16.24	1	5	5	0.762457	16.9163	0.703722	20.0122	51.4539	6.354
Unigene117_All	18.66	1	5	8	1.08925	17.7287	1.11956	16.4014	50.2801	5.19873
Unigene984_All	18	1	8	8	0.959334	7.57381	0.980882	10.5752	59.3158	4.77979
Unigene16859_All	53.44	1	7	7	1.03928	6.35235	0.961826	15.3827	15.0426	8.79248
CL3477.Contig4_All	15.97	1	5	7	0.935602	32.8994	0.854456	20.5505	60.491	6.63916
CL2016.Contig1_All	11.84	1	1	7	1.01483		1.30768		71.0581	6.80029
Unigene3938_All	32.39	1	5	5	1.52534	32.0442	1.02402	12.7842	16.0642	6.52197
Unigene21011_All	48.76	1	2	5	1.06099	13.3771	1.23444	25.2596	13.9375	9.77393
Unigene5915_All	35	1	4	7	1.2408	11.4398	1.17345	26.1738	20.0786	8.22119
Unigene10411_All	24.57	1	4	4	1.12433	16.6515	0.854408	13.5724	18.5991	9.86182
CL3330.Contig1_All	16.07	1	0	7					49.5613	6.66846
Unigene9881_All	51.82	1	2	5	1.13191	18.3615	0.99552	10.2209	12.8346	9.0708
CL2539.Contig1_All	28.25	1	1	5	1.12274		1.30528		24.5312	7.25439
CL3933.Contig4_All	10.84	1	5	7	0.844186	15.6374	0.831152	10.5131	65.2126	5.50342
CL3331.Contig1_All	24.42	1	2	7	1.08959	2.15291	1.10206	14.9012	28.5654	7.89893
CL982.Contig1_All	19.64	1	3	4	1.03896	2.47775	1.03778	7.03484	24.4577	9.39307
CL2514.Contig2_All	12.08	1	4	5	1.08269	9.42768	1.02411	13.3497	50.0465	8.08936
Unigene1175_All	14.6	1	5	5	1.11056	12.7098	0.917842	12.5636	36.3023	9.53955
Unigene8249_All	23.26	1	10	10	1.03979	13.6021	1.05993	12.8752	55.5208	6.3667
Unigene17156_All	28.61	1	9	9	1.04849	17.6592	1.10203	19.2917	45.9548	5.69385
CL3633.Contig1_All	9.31	1	7	7	1.10243	13.1928	0.990149	14.1442	110.444	5.18604
Unigene7804_All	10.48	1	4	4	1.01041	13.8296	0.97608	9.53097	68.1132	8.80713
CL5779.Contig8_All	17.61	1	0	5					33.1559	6.41748
Unigene4705_All	38.54	1	3	7	0.983854	25.5689	0.678931	39.1135	22.5066	8.96826
CL3305.Contig2_All	6.34	1	7	7	0.959861	10.4485	0.931175	11.5284	176.543	8.36768
Unigene19540_All	20.43	1	7	7	1.01086	14.1023	1.06125	11.8986	40.866	8.22119
Unigene2959_All	14.56	1	6	6	0.990273	14.1821	1.07001	6.66667	47.0853	5.14795
Unigene7626_All	20.45	1	6	6	1.03622	12.2207	1.08626	14.3851	42.3809	4.69092
CL3914.Contig3_All	17.26	1	6	6	0.966639	10.4189	1.11228	8.00368	51.2811	5.18604
CL2322.Contig3_All	21.89	1	6	7	1.06927	26.9151	1.08004	16.2795	32.3147	4.98291
CL3489.Contig1_All	14.63	1	1	5	1.08762		1.13427		42.6976	6.34131
Unigene3150_All	11.19	1	1	5	0.980281		1.03548		58.4481	7.03467
Unigene16366_All	8.22	1	9	10	0.965121	11.1286	0.894793	14.2251	130.031	5.8208
CL3232.Contig2_All	12.67	1	4	6	1.07255	14.6627	1.04604	23.7029	65.7357	8.52881
Unigene696_All	27.92	1	7	7	1.00852	7.95331	1.08136	10.9158	31.0729	5.021
CL1725.Contig2_All	19.01	1	4	7	0.829008	16.1192	0.937254	7.37386	63.3913	5.23682
CL5154.Contig2_All	11.04	1	7	7	0.962427	11.2003	1.05875	25.1773	83.5258	4.71631
Unigene18757_All	16.57	1	8	8	1.05985	13.6065	2.52497	55.1305	62.5808	5.2876
Unigene18854_All	17.35	1	4	5	1.02825	4.85059	0.992198	8.79224	35.4521	9.0708
Unigene13954_All	31.91	1	5	6	0.997734	11.6009	1.06899	12.9839	29.8456	6.23975
Unigene641_All	28.52	1	7	7	0.84731	7.67537	0.824655	20.8529	33.0896	5.23682
Unigene6915_All	19.57	1	2	4	1.05331	17.7521	1.73979	9.59137	35.2148	5.47803
Unigene21757_All	38.98	1	3	5	0.83606	15.9067	0.998328	18.498	17.8802	5.71924
Unigene14829_All	12.18	1	5	5	0.974218	11.9135	0.935258	33.9115	72.9277	5.70654
Unigene21758_All	20.65	1	6	6	1.06161	20.1689	1.22582	29.3003	41.1537	8.55811
Unigene21450_All	10.77	1	7	7	0.974788	13.1514	0.816247	25.9208	71.6654	8.30908
Unigene13893_All	7.27	1	9	9	0.897932	18.4359	0.967801	17.4534	185.307	5.16064
Unigene11125_All	17.48	1	5	5	1.25839	17.9536	0.938431	8.86725	27.2668	5.021
Unigene16855_All	24.05	1	5	5	1.33991	46.6763	4.04738	122.185	29.9352	7.43018
Unigene14706_All	31.47	1	8	8	0.968027	8.93627	1.06435	6.48436	32.488	4.99561
CL8673.Contig1_All	11.97	1	3	8	1.09524	15.6931	1.14458	22.7293	66.3909	8.33838
Unigene15253_All	24.69	1	5	5	1.13381	11.863	0.945061	26.9613	18.1688	9.33447
Unigene7352_All	15.62	1	5	5	0.955134	4.26857	1.03076	29.0821	54.4838	5.99854
CL2847.Contig1_All	43.57	1	1	5	0.920915		0.931416		15.1749	7.75244
CL3056.Contig2_All	29.52	1	4	5	1.00323	13.3162	0.909925	7.89369	17.7202	5.88428
CL1670.Contig1_All	22.17	1	3	3	1.74069	58.0839	4.27134	114.622	24.6107	5.30029
Unigene594_All	66.02	1	5	5	0.821799	18.0568	1.0522	14.7776	10.6794	5.0083
Unigene9922_All	50	1	5	5	0.841678	6.23049	1.27438	9.49607	12.8856	9.42236
Unigene9595_All	36.07	1	5	5	0.694439	35.0165	0.711344	15.111	13.4261	4.98291
Unigene3735_All	20	1	5	8	0.902136	20.9929	0.986062	8.02782	54.34	6.80029
CL5535.Contig5_All	12.99	1	4	4	1.06565	9.74565	1.16422	27.7736	38.8716	5.64307
Unigene5274_All	34.96	1	3	3	0.777904	29.4483	0.93617	13.8343	13.5886	6.11279
Unigene16561_All	17.84	1	3	3	0.926	14.9258	1.00541	14.3247	21.1476	10.228
CL4503.Contig1_All	31.93	1	7	7	1.05609	23.8055	1.04339	19.4391	25.5303	5.49072
CL3330.Contig2_All	16.07	1	2	7	1.02806	27.9187	3.20151	5.63428	49.5793	6.60986
Unigene1236_All	17.7	1	6	6	1.0709	11.9089	1.17376	10.2697	47.7426	8.44092
Unigene12084_All	14.07	1	6	6	1.04705	7.37934	1.11934	13.0634	50.1757	6.7417
Unigene11958_All	19.55	1	9	9	1.09306	16.4372	1.08763	27.584	62.6602	6.80029
Unigene16704_All	10.98	1	4	4	0.988337	12.1556	1.11297	12.8013	44.9683	6.0874
CL6154.Contig1_All	27.81	1	5	5	0.989294	6.97747	1.02346	9.82039	20.8934	4.38623
Unigene9351_All	3.17	1	9	9	0.957936	12.3169	1.06209	26.2338	395.144	5.03369
Unigene16519_All	7.41	1	6	7	0.96281	12.2875	0.919818	15.9398	141.172	5.98584
Unigene879_All	36.49	1	5	5	1.10246	14.1421	1.06463	30.7891	15.7153	7.28369
Unigene18387_All	28.05	1	6	6	0.979152	19.5536	1.02501	9.9486	18.1009	5.70654
CL7996.Contig2_All	17.67	1	2	5	0.734499	6.31024	0.68277	10.2633	35.3483	5.09717
Unigene17191_All	24.36	1	7	7	1.20289	11.8003	1.10435	17.6757	42.3693	8.29443
Unigene111_All	6.24	1	4	4	0.846532	18.8451	0.956258	14.1328	124.918	5.79541
CL6086.Contig1_All	48.31	1	5	5	0.844582	21.8331	0.848262	15.7328	10.033	5.50342
CL1630.Contig1_All	18.25	1	4	5	1.13172	19.0764	1.52847	20.1422	44.6528	6.60986
CL7006.Contig1_All	13.61	1	5	5	1.27035	13.9903	0.962985	20.7526	59.9234	7.13721
CL2254.Contig6_All	41.53	1	1	4	1.03676	6.94657	1.00853	30.021	13.179	9.40771
CL6048.Contig2_All	29.88	1	4	6	0.96999	13.18	0.992956	44.0529	18.7761	10.3306
Unigene3468_All	12.14	1	7	7	1.02478	16.1748	0.924685	8.70568	79.0615	5.5415
Unigene7140_All	8.37	1	4	4	0.990498	14.7654	0.977961	22.104	71.5611	5.78271
Unigene8848_All	44.86	1	4	5	1.19521	10.3763	1.0243	12.2286	12.0652	7.56201
CL759.Contig5_All	49.6	1	3	5	1.06869	13.2742	0.935449	11.8977	13.8742	5.0083
Unigene5296_All	32.03	1	6	7	1.13525	16.6677	1.14222	18.1789	16.8304	7.23975
Unigene7021_All	4.7	1	7	7	0.989561	21.7989	0.953224	14.5942	194.107	6.65381
Unigene18366_All	16.11	1	1	7	1.31403		1.33675		49.2211	6.53662
Unigene10199_All	15.29	1	5	6	0.965911	11.2856	0.954088	23.2806	63.7947	5.63037
Unigene19368_All	10.96	1	4	8	0.932338	11.0904	1.00108	27.9597	78.9744	6.22705
Unigene21178_All	16.92	1	8	8	1.01935	5.5324	0.96256	10.4613	43.7468	9.15869
Unigene21241_All	10.53	1	5	5	0.951913	5.74139	1.06148	3.37342	52.8623	5.14795
CL5441.Contig1_All	26.62	1	4	6	0.920405	3.44096	1.11334	12.0328	33.0038	5.97314
CL4946.Contig1_All	15.56	1	6	6	1.01298	14.9853	1.04122	13.6536	48.2737	7.60596
CL2723.Contig1_All	37.85	1	7	7	0.953073	18.1863	0.896962	22.6995	31.4034	6.78564
Unigene3340_All	18.38	1	6	6	1.09584	9.44828	1.11138	5.20058	30.3221	8.33838
Unigene2512_All	12.39	1	4	5	1.05583	26.342	1.03167	14.2557	50.5651	9.01221
Unigene404_All	17.84	1	7	7	1.14542	21.9646	2.8661	16.1283	56.3944	7.94287
Unigene3732_All	24.93	1	5	6	0.949671	5.40918	0.91456	26.4963	41.6104	8.63135
CL7615.Contig1_All	19.95	1	6	6	1.00307	7.74035	0.97722	10.275	42.6817	8.29443
Unigene7854_All	20.27	1	6	6	0.873236	13.5948	0.963384	15.3324	32.1064	5.56689
CL5200.Contig1_All	21.79	1	6	6	0.90537	15.1751	1.01645	18.8931	37.9172	6.20166
CL6728.Contig1_All	30.33	1	1	5	0.997738	2.45277	1.06756	5.16348	14.0361	8.42627
Unigene7864_All	29.86	1	6	6	1.08614	9.63354	1.02389	15.7539	31.0961	9.40771
CL1974.Contig1_All	17.11	1	6	6	1.11246	25.6999	0.93726	11.298	46.7077	9.37842
Unigene12169_All	26.32	1	4	4	0.9738	8.32897	1.0195	16.9755	15.6266	10.6968
CL5344.Contig2_All	6.63	1	2	5	0.870664	9.14212	0.980512	8.1992	95.5463	6.46826
CL9163.Contig2_All	10.17	1	4	5	0.786581	8.43306	0.841551	20.2585	68.6174	8.36768
Unigene7999_All	11.09	1	5	5	1.17789	10.9369	1.08757	21.1616	68.7949	5.8335
Unigene864_All	19.23	1	3	3	1.05207	8.85077	0.969312	5.72968	30.1474	5.69385
Unigene10075_All	32.84	1	6	6	1.06615	16.4301	0.877903	15.633	28.8178	6.63916
Unigene912_All	22.53	1	4	4	1.28029	8.16566	1.13288	4.6913	29.4854	4.76709
CL3403.Contig5_All	20.25	1	5	6	0.939623	4.40177	1.14173	15.1214	41.4935	6.68311
CL632.Contig1_All	18.56	1	4	4	0.989909	11.1901	0.953252	26.6478	28.3205	4.88135
CL3331.Contig3_All	21.4	1	1	6	1.03458	4.5443	0.898219	2.61031	28.5113	7.91357
Unigene9981_All	6.01	1	5	5	0.963628	11.8048	1.04163	13.4099	105.92	5.65576
Unigene3066_All	18.9	1	6	7	1.03816	14.0177	1.01238	11.3378	55.1292	5.42725
Unigene21000_All	11.74	1	4	4	0.84863	12.1491	0.958435	17.637	46.0213	5.78271
Unigene14022_All	7.93	1	9	9	0.928749	17.8977	0.860661	5.05241	134.681	5.45264
CL4112.Contig3_All	31.28	1	3	6	1.42062	26.4358	1.3486	26.3178	25.6982	7.40088
CL4230.Contig3_All	12.14	1	5	5	1.01802	9.69565	1.15343	17.2	55.6159	6.58057
Unigene1204_All	26.73	1	8	8	0.98285	12.8643	0.961374	9.70441	48.2397	5.63037
Unigene16173_All	3.52	1	1	3	0.999847	23.6223	1.00118	14.9809	107.5	7.41553
Unigene12305_All	18.2	1	4	4	0.929638	10.364	0.904584	13.3841	42.7601	5.61768
Unigene18814_All	52.58	1	1	6	1.48389		1.11526		10.4537	8.96826
CL2028.Contig11_All	16.4	1	3	5	0.902844	25.217	0.942651	14.0758	40.7421	6.12549
CL3884.Contig2_All	16.96	1	2	5	1.13195	17.2083	1.17837	2.44366	38.6913	6.12549
Unigene2610_All	4.52	1	5	5	0.935891	17.6584	0.79925	12.4779	180.908	6.52197
Unigene18787_All	33.59	1	3	3	0.921818	5.43051	0.995203	8.03078	14.7904	4.48779
Unigene14143_All	31.55	1	3	6	0.936507	11.66	1.12113	28.9286	18.4322	5.98584
Unigene16852_All	21.31	1	6	6	0.966077	8.80338	1.05137	6.5172	32.4443	5.41455
Unigene474_All	63.49	1	2	4	1.06731	2.48873	1.0866	15.9163	7.00951	4.56396
Unigene19536_All	16.78	1	8	8	1.01242	21.2368	0.890236	11.8352	68.2972	6.04932
Unigene7593_All	17.81	1	5	5	1.04606	9.89974	1.05603	11.2912	32.4595	8.20654
CL676.Contig3_All	45.61	1	2	5	0.908941	8.10202	0.902719	12.5276	11.5371	9.78857
Unigene21270_All	8.89	1	6	6	0.982324	8.57734	1.06879	5.01726	89.2791	5.38916
CL5098.Contig1_All	23.87	1	5	5	1.06875	7.97317	1.16226	7.12145	25.0909	4.98291
Unigene9621_All	10.86	1	4	4	1.04877	13.1003	1.09497	8.83685	55.079	6.53662
CL6314.Contig1_All	44.2	1	4	5	1.19785	12.0672	1.1162	8.73341	15.3638	7.40088
CL8484.Contig1_All	31.25	1	3	3	1.04522	4.35457	1.06571	12.9942	13.546	8.76318
CL4288.Contig1_All	9.58	1	2	4	1.05067	7.61811	1.14411	21.9611	47.7973	5.56689
CL3931.Contig1_All	12.33	1	8	8	0.954219	21.8156	0.914815	15.3109	88.8982	8.47021
Unigene715_All	14.89	1	6	6	1.46582	20.8036	1.01391	18.2002	46.4158	6.75635
Unigene862_All	15.26	1	5	5	1.11368	10.6695	1.05162	8.14457	27.1996	6.22705
CL2704.Contig2_All	15.75	1	4	5	1.17137	20.8707	1.2703	7.24787	28.2294	9.11475
Unigene11597_All	10.82	1	5	5	1.03937	7.77708	1.02101	11.2852	68.6792	7.62061
Unigene18579_All	13.09	1	4	4	0.914576	20.9228	0.861787	21.3948	49.4459	5.04639
CL1302.Contig3_All	16.38	1	3	4	1.13664	15.8807	1.03943	6.14452	26.3662	9.15869
Unigene1168_All	75	1	2	4	1.12097	21.6823	1.32557	10.0439	8.06409	8.49951
Unigene9569_All	30.36	1	2	5	0.837566	4.43203	0.848204	12.7911	18.4013	6.20166
Unigene18612_All	6.86	1	3	3	1.03597	8.84618	1.00717	7.52054	85.0057	5.73193
CL2535.Contig2_All	27.56	1	2	4	0.813115	26.3918	0.836386	16.6645	16.7309	6.80029
Unigene11850_All	7.53	1	5	5	1.08512	10.4092	1.02512	7.68213	68.2922	8.63135
Unigene19247_All	14.97	1	5	6	1.10299	18.895	1.18211	24.4208	61.6947	7.86963
CL9392.Contig1_All	17.81	1	4	4	0.885245	26.8312	0.740906	22.7448	32.504	6.17627
CL1438.Contig1_All	9.08	1	3	4	1.12676	8.55296	1.25093	37.7976	65.727	7.84033
CL1097.Contig1_All	8.83	1	4	4	0.976946	12.3871	1.00306	7.6824	65.0358	5.18604
Unigene19482_All	11.76	1	3	3	1.06876	11.9583	1.06885	17.497	38.9892	7.69385
CL962.Contig1_All	50.85	1	5	6	0.939107	14.2797	1.1655	15.556	13.4348	4.75439
Unigene14364_All	17.36	1	5	5	0.943457	18.2435	0.949864	9.69349	46.6647	5.07178
CL9401.Contig2_All	10.13	1	7	7	0.992978	12.7614	0.90172	14.8895	89.2955	5.08447
CL2188.Contig1_All	18.73	1	6	6	0.97868	12.7634	1.10559	12.6626	40.5409	4.95752
Unigene3376_All	29.79	1	4	4	1.06144	8.20767	1.00411	5.01022	19.7434	8.99756
CL4233.Contig1_All	25.71	1	3	5	0.997555	11.1387	0.973724	8.56181	27.8636	5.13525
Unigene10080_All	25	1	6	6	1.00529	7.92848	0.963596	10.7308	31.1387	8.38232
Unigene906_All	17.83	1	4	4	1.03723	7.29365	0.99395	7.37355	17.411	6.90283
Unigene9959_All	11.05	1	6	8	1.08053	10.4373	1.53559	37.4072	80.9487	6.29053
CL4608.Contig2_All	9.32	1	3	3	0.918466	12.174	0.875442	18.0833	38.3161	7.31299
Unigene13903_All	15.64	1	4	4	0.783896	12.6734	0.748502	18.587	35.5979	6.32861
CL8192.Contig1_All	9.93	1	7	7	0.985109	4.55262	0.918893	15.5382	96.3547	6.68311
Unigene8157_All	26.19	1	5	5	1.09712	9.86258	1.20006	14.4148	18.5646	8.00146
CL7309.Contig1_All	31.01	1	5	5	1.14906	11.4509	1.06249	10.989	14.672	9.23193
Unigene7266_All	13.77	1	5	5	0.832786	34.5629	0.964247	17.4523	58.3248	5.2876
Unigene772_All	7.67	1	4	4	1.31922	23.0151	0.934387	14.1852	98.0525	6.17627
Unigene5095_All	9.03	1	4	4	1.06895	16.8845	0.907901	10.887	60.9876	5.23682
Unigene19164_All	18.03	1	4	4	1.12169	13.4215	1.10968	8.19063	38.4403	6.66846
Unigene18971_All	9.51	1	5	5	0.985285	7.57878	1.05177	4.04261	54.94	9.17334
CL1787.Contig2_All	52.87	1	4	4	1.09189	14.0037	1.00293	19.2333	9.96016	9.72998
CL9088.Contig1_All	26.75	1	3	3	1.15272	20.3125	1.1952	25.2257	17.1641	7.28369
CL2235.Contig2_All	9.14	1	6	6	0.90493	7.50866	0.899559	15.4065	74.9281	6.23975
Unigene338_All	19.03	1	4	4	1.13325	19.2811	1.08245	14.6073	22.9138	6.58057
Unigene5383_All	34.92	1	3	3	0.966411	21.0285	0.963004	14.3552	14.3897	9.70068
Unigene14296_All	17.3	1	3	3	1.12076	14.5515	1.14044	7.53567	26.3482	6.80029
CL2967.Contig2_All	16.67	1	4	4	0.950727	20.8764	0.985695	4.0391	37.2329	5.84619
CL344.Contig1_All	13.79	1	4	4	1.13752	16.042	1.28832	9.97363	36.969	9.21729
CL3015.Contig3_All	43.8	1	3	3	1.0483	11.5188	1.01963	10.2827	13.2352	9.53955
CL2303.Contig3_All	14.68	1	5	6	1.08857	5.41013	1.08305	10.0164	46.2083	9.02686
Unigene337_All	6.82	1	3	3	0.950482	5.54161	0.879713	6.4848	75.1796	5.51611
Unigene17093_All	18.18	1	5	5	1.02868	7.09377	1.05015	12.7766	29.3131	9.08545
Unigene11977_All	14.29	1	6	6	0.971867	7.98994	0.883838	17.7883	49.7791	8.11865
CL7153.Contig2_All	8.29	1	5	5	1.08914	12.9213	1.01973	15.9144	95.7486	6.354
CL7557.Contig1_All	16.82	1	3	4	1.01026	7.66753	1.11015	17.8771	36.2873	5.04639
Unigene4917_All	10.01	1	6	6	0.987682	18.3487	0.806736	18.3621	88.3251	5.31299
Unigene14383_All	44.62	1	4	4	1.07625	17.2121	1.10812	17.8287	7.29554	7.94287
CL5281.Contig1_All	39.78	1	4	4	0.99692	6.89433	0.90287	31.0478	9.75625	9.86182
Unigene16596_All	21.55	1	1	2	0.88026	6.79923	0.865437	19.6547	17.2466	6.7417
Unigene5222_All	15.63	1	4	4	1.07591	9.04434	1.01186	8.02506	33.9995	7.34229
Unigene7331_All	9.73	1	3	6	1.04135	7.56012	1.03053	6.271	63.2938	6.29053
Unigene5969_All	15.04	1	4	4	1.06016	5.09349	1.00837	5.11978	44.5525	8.93896
CL3753.Contig1_All	15.81	1	3	4	0.954221	4.85686	1.00282	5.49516	29.9797	6.354
Unigene12445_All	17.95	1	1	3	1.34182	10.5934	1.61106	15.9547	12.1623	4.65283
Unigene18551_All	48.48	1	2	4	0.880645	2.04029	0.986564	1.00665	7.61816	11.3853
Unigene21239_All	16.58	1	4	4	1.00918	14.8442	1.0067	7.30913	40.9861	6.29053
Unigene10095_All	18.57	1	5	6	1.07586	31.8378	1.12667	11.1948	42.4008	8.45557
Unigene10065_All	12.62	1	6	6	0.903522	16.4972	0.779072	15.5031	44.9143	7.79639
Unigene2606_All	4.78	1	3	3	0.875142	22.0302	1.0699	11.9282	69.911	6.81494
CL119.Contig17_All	12.34	1	1	4	0.854033	5.6343	1.20924	9.50413	34.9091	6.55127
Unigene7861_All	12.71	1	3	3	0.991894	20.0661	0.975786	8.20007	31.1642	5.52881
Unigene5871_All	10.69	1	2	3	1.0265	11.5655	0.975267	11.473	44.8701	7.26904
CL6368.Contig1_All	17.05	1	4	4	0.747513	19.8358	0.717715	23.5449	29.2285	4.79248
CL5278.Contig1_All	14.17	1	2	3	1.05988	12.5129	1.45835	30.8296	27.6602	5.61768
Unigene5681_All	12.04	1	4	4	0.913098	5.12748	0.951293	10.5213	40.7984	8.08936
Unigene9640_All	10.69	1	7	7	1.02492	9.50421	0.91293	11.9478	93.3109	5.96045
CL63.Contig1_All	5.76	1	1	2	1.02829		1.33643		63.9476	6.58057
CL3235.Contig1_All	24.4	1	4	6	1.05781	6.06143	0.968997	15.0116	36.6751	6.34131
CL5431.Contig1_All	10.34	1	2	2	0.934613	8.00885	1.04786	12.7966	35.7419	4.91943
Unigene21192_All	24.15	1	5	5	1.12334	22.1909	1.24159	38.9257	25.2329	6.52197
CL6722.Contig1_All	18.38	1	2	2	0.785426	26.0095	0.812886	41.7141	20.1382	5.36377
CL1988.Contig3_All	17.77	1	4	4	1.06446	3.35898	1.13445	7.84926	31.4182	4.97021
Unigene416_All	10.58	1	4	4	0.899138	6.89071	0.820948	7.52812	69.3591	7.29834
Unigene5388_All	20.25	1	3	3	1.08533	12.6274	0.994341	18.2594	17.3501	8.6167
Unigene701_All	50.54	1	4	4	0.955583	12.7479	1.00508	12.7567	10.7426	7.44482
CL2428.Contig3_All	9.29	1	4	6	1.41533	28.7331	1.04847	3.74537	74.423	7.02002
Unigene19485_All	19.63	1	1	3	0.826921	1.5595	0.977738	1.55295	18.3715	7.54736
Unigene14757_All	13.8	1	4	4	1.02227	15.6841	0.968955	17.5419	31.7739	7.73779
Unigene21024_All	8.25	1	4	4	0.954231	23.4851	1.10834	3.61676	64.5875	6.25244
Unigene3170_All	16.36	1	7	7	1.2262	9.09829	1.25362	33.3092	50.2083	6.75635
Unigene22971_All	44.59	1	1	3	0.728541	13.5856	0.610789	18.7433	8.24731	7.25439
Unigene2975_All	7.07	1	4	4	0.898041	9.15493	0.874509	19.7013	81.7555	8.54346
CL2236.Contig2_All	9.4	1	3	3	0.851326	20.041	1.09103	11.4395	66.9568	5.8208
Unigene21218_All	10.76	1	4	4	0.959375	17.2754	0.930293	17.1707	49.7808	4.50049
Unigene16124_All	12.63	1	3	3	1.07402	16.2797	1.11241	10.3468	41.7199	5.73193
Unigene29886_All	17.72	1	1	4	0.925844		0.897758		28.3588	4.85596
Unigene3657_All	10.42	1	4	4	1.07081	9.41671	1.17454	11.693	56.8278	7.95752
Unigene5579_All	11	1	3	3	1.06704	15.9517	1.05586	8.95697	44.2342	7.00537
Unigene11513_All	12.74	1	4	4	0.953009	10.3187	1.05021	11.4068	34.517	5.36377
CL132.Contig1_All	18.43	1	1	5	0.773295		0.662952		23.7671	6.87354
Unigene16505_All	4.06	1	3	3	1.85518	12.977	1.08416	11.4404	137.756	6.80029
Unigene21780_All	11.53	1	5	5	1.02832	10.5769	1.01274	10.7147	56.9667	8.76318
Unigene278_All	5.87	1	4	4	1.06345	12.4362	1.07614	16.8538	80.36	5.61768
Unigene19866_All	14.6	1	4	4	0.963204	6.76209	0.789666	13.8557	30.2435	9.02686
Unigene8230_All	16.42	1	6	6	1.00399	12.7985	0.822432	13.3502	44.2077	8.57275
Unigene16189_All	13.23	1	1	3	0.719136	5.29439	0.721833	29.0729	27.1124	8.63135
Unigene12207_All	8.21	1	4	4	1.14658	5.83278	1.06068	18.0178	68.939	4.7417
CL6254.Contig1_All	12.5	1	3	4	0.815789	5.2697	0.665027	13.1262	48.3769	5.78271
Unigene5205_All	7.79	1	2	2	0.989659	8.60951	1.02905	15.7421	43.7554	9.53955
Unigene9402_All	5.97	1	4	4	1.00784	3.08644	1.4481	11.0628	86.8523	5.2876
CL4798.Contig3_All	27.23	1	4	5	0.916276	9.90217	0.922927	17.9595	22.7006	5.43994
Unigene12315_All	21	1	4	4	1.01558	5.24808	1.08805	18.8814	22.8783	6.3667
Unigene3707_All	50.91	1	4	4	1.11765	4.97197	1.05203	14.8887	6.60344	10.8286
CL4575.Contig1_All	9.9	1	1	4	0.971625		0.621122		63.2788	6.44287
Unigene16613_All	15.32	1	2	3	0.996243	11.1237	0.805893	23.0957	25.2519	8.85107
Unigene19299_All	21.95	1	4	4	1.07383	22.8617	1.00431	17.7907	18.6724	8.47021
Unigene18769_All	10.7	1	2	2	1.03084	34.4928	0.856557	11.554	25.6649	5.49072
Unigene3337_All	18.45	1	4	4	1.04181	3.92603	1.13103	12.741	38.5522	4.81787
Unigene3053_All	17.29	1	3	3	1.07677	17.7609	0.926886	9.08248	22.5894	7.37158
Unigene11994_All	11.86	1	4	4	1.0068	4.04628	0.935791	12.5121	59.9944	6.80029
Unigene17180_All	8.79	1	3	3	1.1784	16.0355	1.14298	4.27456	46.4826	8.36768
Unigene20729_All	7.89	1	3	3	1.02663	13.2161	1.16391	4.10666	66.3489	6.12549
CL982.Contig3_All	34.78	1	1	2	1.05246	7.52643	1.04116	1.06065	7.89411	5.78271
CL6317.Contig1_All	30.95	1	2	2	0.935656	12.7541	0.891002	18.8821	9.37769	8.49951
Unigene14392_All	12.88	1	6	6	0.99761	20.4045	0.972396	30.4592	89.5658	6.37939
CL7218.Contig3_All	18.24	1	2	5	1.08405	20.7459	1.8608	63.1489	36.0904	5.38916
Unigene16130_All	16.91	1	3	5	0.959082	2.89572	1.11801	0.890483	29.6522	7.10791
Unigene9787_All	8.58	1	5	5	1.09514	10.2825	0.999707	2.3759	58.997	5.96045
Unigene706_All	31.63	1	3	4	1.06836	4.77211	0.976652	4.41989	10.9199	9.81787
CL6447.Contig1_All	2.3	1	5	6	0.954487	18.1843	0.871974	6.44376	306.19	6.55127
Unigene4879_All	6.11	1	5	5	1.1518	19.1668	1.05722	6.78818	105.383	4.89404
Unigene12288_All	60.22	1	5	5	1.10658	4.74252	1.04296	11.442	10.8293	7.06396
CL6285.Contig1_All	20.39	1	5	5	1.13162	13.8741	1.06323	15.081	34.5134	6.13818
CL4575.Contig2_All	9.9	1	1	4	0.886564		0.953108		63.1966	6.49365
Unigene21379_All	21.35	1	5	6	0.996296	17.0143	0.900735	23.6541	30.0904	5.99854
Unigene12347_All	18.33	1	3	3	0.837576	11.5735	0.866233	7.18299	20.0087	7.25439
CL3965.Contig1_All	12.36	1	3	3	1.02847	8.5835	1.08911	14.7306	39.0539	7.54736
Unigene2759_All	5.25	1	3	3	1.02985	21.9627	1.11188	12.0955	88.509	6.32861
CL2620.Contig1_All	6.97	1	1	3	0.819174	6.25889	1.04637	12.1134	53.3381	6.17627
CL2599.Contig1_All	5.64	1	3	4	1.00682	8.00591	1.0311	14.1951	89.8972	8.20654
Unigene10871_All	23.81	1	1	3	1.17726	6.55252	1.08121	15.239	16.4068	9.53955
Unigene20618_All	1.54	1	4	4	0.907473	4.41554	0.988034	2.8975	352.597	5.22412
Unigene12258_All	39.06	1	3	3	1.13666	10.5722	1.00495	7.73809	6.99569	8.5874
CL2620.Contig2_All	8.57	1	2	4	0.865515	0.820602	0.968225	7.52463	53.2743	6.40479
Unigene7512_All	48.51	1	3	3	0.80699	27.6291	0.915342	17.5833	11.9872	8.80713
Unigene21369_All	8.75	1	3	3	1.04416	15.0727	0.88343	36.3479	36.7997	6.72705
CL1421.Contig1_All	3.13	1	1	3	1.04321		0.752706		117.252	7.31299
Unigene19029_All	59.09	1	2	4	0.925997	11.3969	0.994581	13.322	7.67201	11.1509
Unigene14567_All	10.96	1	2	2	1.06747	8.73007	1.03573	11.4997	32.3904	6.43018
Unigene12115_All	21.46	1	4	4	0.98613	19.1394	0.865586	11.6147	25.8244	6.80029
Unigene14856_All	21.32	1	4	4	1.15518	13.5215	1.03228	8.15593	28.8884	5.60498
CL129.Contig8_All	11.64	1	1	2	0.699352		0.821451		26.7194	5.89697
CL1194.Contig1_All	2.49	1	3	3	0.900468	3.80501	1.0572	22.6343	137.82	4.23389
Unigene7835_All	36.92	1	4	4	0.822783	15.1923	0.790526	44.4486	14.5855	6.53662
CL6787.Contig1_All	8.97	1	4	4	1.15377	12.1129	1.94252	42.6579	52.4007	5.92236
Unigene219_All	5.77	1	5	5	1.04768	7.66644	1.10974	18.4009	98.8373	5.85889
Unigene7559_All	18.33	1	3	3	1.24498	4.23962	1.08402	3.53543	27.4558	8.104
CL165.Contig1_All	6.22	1	3	3	1.05291	6.17033	0.976178	10.8751	81.4645	5.51611
CL7487.Contig1_All	4.93	1	3	3	1.04016	16.4646	0.975431	10.8783	127.584	7.66455
Unigene20807_All	9.24	1	3	4	0.73964	12.8335	0.655356	6.13628	55.7218	5.26221
Unigene3636_All	12.33	1	4	4	1.02803	11.2768	0.933424	13.3546	51.256	5.80811
Unigene7414_All	12.98	1	1	4	1.19986		1.07566		22.784	5.40186
Unigene10010_All	21.26	1	2	2	1.15673	20.8847	0.923706	18.5042	13.3208	9.51025
Unigene14927_All	6.82	1	2	2	0.976146	15.2625	1.15941	27.9342	46.9688	5.08447
Unigene11538_All	13.25	1	1	5	1.08401	25.6021	1.02032	11.1917	45.2026	8.66064
Unigene16511_All	5.83	1	2	2	0.993112	21.7466	0.88168	18.8008	61.3593	6.30322
Unigene856_All	4.48	1	4	5	1.05254	23.2794	0.989497	8.75826	72.3196	6.12549
Unigene9484_All	2.66	1	3	3	0.971984	5.48699	0.817601	6.14975	111.159	5.92236
Unigene10023_All	12.26	1	5	5	0.963589	11.4585	1.23665	18.5504	52.148	7.79639
Unigene21616_All	15.52	1	5	5	1.03717	16.8122	1.1754	17.2542	39.2428	7.62061
Unigene7828_All	12.74	1	4	4	1.52345	10.3018	1.13233	11.2863	22.4922	7.35693
CL8366.Contig1_All	7.92	1	3	3	0.783127	9.91166	0.8456	4.5753	40.7911	5.94775
CL5496.Contig5_All	32.89	1	2	4	1.13427	2.59028	0.945681	15.8006	16.7827	5.04639
Unigene568_All	6.42	1	3	3	0.809489	7.54145	1.2346	25.7751	61.8431	6.90283
Unigene16664_All	25.98	1	3	3	0.901021	4.01438	0.905331	7.20558	13.7983	4.85596
Unigene214_All	8.43	1	6	6	0.963875	4.8553	0.950862	10.2441	111.889	6.69775
Unigene19291_All	12.96	1	3	5	0.83447	23.5847	0.989046	10.6031	63.746	5.56689
Unigene5580_All	13.31	1	3	3	1.25061	6.70298	0.915915	37.5558	32.2406	4.88135
Unigene9763_All	22.44	1	4	4	0.936962	3.50761	0.972094	5.22964	18.1722	9.15869
Unigene7101_All	3.14	1	4	4	0.823475	25.0869	0.858762	5.6228	155.585	5.94775
Unigene7124_All	11.4	1	2	4	0.954221	4.12322	1.03513	1.85996	33.598	5.84619
Unigene16624_All	9.79	1	3	3	1.15161	16.8716	0.934455	12.3445	45.7412	6.06201
CL4484.Contig3_All	12	1	1	2	0.850324	8.8222	0.870655	27.8226	24.7246	5.61768
Unigene9915_All	30.43	1	3	3	1.05865	11.8523	1.09316	17.7194	7.91017	9.96436
CL7461.Contig2_All	15.77	1	1	3	1.29688	5.94011	1.08573	10.6274	23.7523	6.52197
Unigene18547_All	3.98	1	6	6	1.00162	22.5063	0.91867	17.0224	153.983	5.38916
Unigene5960_All	12.2	1	3	5	0.944073	19.261	0.830699	10.6304	41.1553	6.72705
Unigene19146_All	16.87	1	2	3	0.903537	6.13953	0.787016	20.2042	17.516	5.88428
Unigene5703_All	34.02	1	5	5	0.928183	14.7299	0.874198	21.8318	21.7034	7.50342
CL379.Contig1_All	12.11	1	2	3	1.08052	9.9739	1.30764	4.13489	38.1996	6.85889
Unigene14339_All	5.79	1	1	1	1.00843	0.148732	0.937859	2.25034	42.5689	7.95752
CL819.Contig1_All	7.42	1	2	3	0.705399	24.7367	0.653061	25.1328	42.2377	6.80029
Unigene21432_All	11	1	2	2	0.948905	11.9097	1.05487	4.35144	20.6764	11.4878
Unigene12173_All	31.85	1	5	5	1.00255	17.0598	0.993261	10.1001	14.4447	8.79248
CL4233.Contig2_All	15.51	1	1	3	0.987133	8.9454	0.97841	13.0143	27.8626	5.22412
CL6837.Contig2_All	8.91	1	3	4	1.30312	7.92103	1.33358	11.4755	54.958	4.91943
CL1830.Contig4_All	3.97	1	3	3	1.03631	5.56041	0.990433	14.7856	90.7088	7.73779
CL2669.Contig3_All	7.27	1	1	2	0.893196		1.04919		43.1549	5.90967
Unigene9772_All	25.68	1	3	3	0.935162	7.01325	0.779899	3.53923	15.76	5.021
Unigene7321_All	8.11	1	4	4	0.772111	38.1087	0.952338	32.9589	97.5183	6.20166
CL3421.Contig1_All	16.75	1	3	3	0.975345	19.8654	0.737518	9.78563	23.552	6.26514
CL2379.Contig5_All	24.82	1	1	3	1.31007		0.945071		15.0459	5.70654
CL2415.Contig1_All	6.86	1	2	2	0.859646	4.43745	1.08937	1.64248	52.6316	7.13721
Unigene12179_All	8.93	1	4	4	1.54869	6.33662	1.43755	31.4112	60.8729	5.13525
Unigene11981_All	4.71	1	4	4	1.03946	22.2166	1.00808	17.801	97.5401	6.43018
CL5392.Contig1_All	34.83	1	3	3	1.19794	10.3992	1.11796	10.2128	10.3132	9.05615
Unigene7492_All	9.11	1	3	3	0.926851	5.14424	1.1028	1.97572	50.5728	6.52197
Unigene536_All	6.61	1	3	3	1.05623	13.9217	1.03953	11.4603	84.1367	6.41748
Unigene12682_All	27.81	1	3	3	0.94608	9.24624	0.963199	11.8164	17.1002	9.34912
Unigene2803_All	4.52	1	2	2	0.997549	6.57852	0.765	15.0307	96.459	6.17627
Unigene11643_All	2.12	1	4	4	0.927647	8.09216	1.01553	25.5305	260.393	7.48877
Unigene21654_All	5.65	1	1	1	1.20129		1.91123		37.7981	6.13818
CL9359.Contig1_All	9.79	1	3	4	1.00396	15.2974	0.649394	11.1252	30.5137	10.5649
Unigene12785_All	14.71	1	5	6	0.964269	13.6707	1.0037	13.3129	53.3434	6.52197
Unigene20866_All	6.77	1	3	3	1.17261	10.0259	1.17284	10.2038	52.6605	6.59521
Unigene238_All	7.54	1	3	3	1.10894	17.949	1.14351	19.7237	71.6798	8.19189
Unigene12025_All	28.95	1	3	3	1.03953	2.42108	1.04605	8.92565	16.6378	6.87354
CL8301.Contig1_All	9.65	1	2	2	1.01971	12.1357	1.25992	6.42027	40.2693	6.93213
Unigene16960_All	11.67	1	3	3	0.94087	9.61801	0.957931	6.23097	44.509	8.68994
Unigene13680_All	14.08	1	2	2	1.08037	4.48339	1.03101	6.76833	24.5651	4.89404
CL4288.Contig2_All	7.48	1	2	3	0.86441	16.9382	1.14038	18.8566	47.5412	5.66846
CL5092.Contig1_All	10.11	1	4	4	1.0043	18.8823	0.994368	8.91847	49.7781	5.80811
Unigene7710_All	5.33	1	4	4	1.20748	7.88764	1.31928	16.2122	75.9357	8.26514
Unigene9365_All	2.84	1	4	4	1.031	12.8328	0.886308	12.2572	190.181	6.17627
Unigene13791_All	4.43	1	3	3	0.847698	2.29711	1.0858	6.57229	91.4199	6.32861
CL6952.Contig1_All	34.21	1	2	3	1.10715	5.26789	1.34667	6.79186	8.58359	9.11475
Unigene2547_All	3.09	1	4	4	0.975087	16.8004	0.999593	10.6051	178.486	6.60986
CL5544.Contig2_All	17.46	1	6	6	1.00787	6.79545	0.917512	5.73119	35.5172	5.61768
CL3235.Contig2_All	12.21	1	1	3	1.05295	12.7644	1.11525	8.64155	33.2655	6.37939
Unigene3082_All	5.62	1	3	3	1.02813	10.2086	1.05771	14.7834	91.3279	8.96826
CL416.Contig3_All	10.9	1	3	5	1.02917	8.94529	1.02231	3.93061	58.9835	6.41748
CL7360.Contig2_All	22.31	1	2	4	0.840482	16.1328	0.79509	16.4221	14.6946	7.40088
CL3889.Contig1_All	7.48	1	3	3	1.22748	17.4594	1.20986	3.72043	52.542	5.52881
Unigene5954_All	9.63	1	3	3	1.05444	21.5093	0.940142	21.6978	44.6462	5.90967
Unigene1183_All	6.99	1	3	3	1.09096	4.30958	1.12227	27.2175	45.5363	6.39209
Unigene9925_All	30.23	1	3	3	1.04268	5.21235	1.01601	6.44636	14.2144	6.55127
Unigene20651_All	7.19	1	4	4	1.00637	10.3514	1.18033	4.3953	64.3162	6.0874
Unigene3148_All	12.02	1	4	4	0.959314	13.1225	0.917746	20.5093	44.2954	6.69775
Unigene18563_All	3.61	1	2	2	0.879422	2.51023	0.825732	9.49525	97.1505	5.16064
CL9426.Contig1_All	8.54	1	3	3	0.866326	10.7855	0.906954	21.5498	44.2783	7.02002
CL8175.Contig1_All	11.19	1	3	3	0.972911	21.9209	1.04361	2.90553	49.2804	5.75732
CL3268.Contig5_All	19.3	1	1	5	1.10291		0.935522		26.0958	5.74463
CL2028.Contig9_All	16.08	1	1	3	1.06704	7.74565	0.865588	7.04128	22.0811	6.16357
CL9393.Contig1_All	10	1	4	4	1.19843	35.5203	1.3316	55.8215	52.5927	5.5542
Unigene20528_All	7.1	1	4	4	0.900099	11.4088	0.825358	11.716	80.6893	5.75732
Unigene698_All	17.61	1	2	2	0.989973	1.9774	1.05155	16.6757	15.6059	6.78564
CL1923.Contig4_All	7.28	1	3	3	0.978126	13.2776	0.931912	17.3537	53.2045	6.43018
Unigene21030_All	5.05	1	3	4	0.944609	8.53599	0.928302	7.35429	67.3196	7.03467
Unigene13066_All	19.72	1	3	3	1.17816	31.2492	1.24039	15.3203	15.5138	4.85596
Unigene20805_All	2.47	1	3	3	1.06719	22.8228	1.00945	12.7475	138.03	8.20654
Unigene2955_All	17.83	1	4	4	1.00162	11.4117	1.04269	17.4003	24.2764	5.16064
Unigene7032_All	10.26	1	2	3	1.14142	18.4929	1.25015	9.0114	35.112	5.99854
CL1549.Contig1_All	19.17	1	4	4	1.08282	43.1299	1.24027	23.9467	21.1848	4.31006
Unigene12206_All	8.93	1	6	6	0.96168	15.9672	0.927323	12.1335	91.4071	6.99072
CL601.Contig3_All	12.95	1	4	4	0.665581	32.2063	0.813124	12.2509	51.7713	6.53662
CL3015.Contig2_All	20.79	1	2	2	1.09705	10.1781	1.0332	3.28381	19.1993	9.0708
Unigene9755_All	9.2	1	4	4	1.0136	5.96406	0.917795	18.8311	60.2702	5.42725
CL1351.Contig1_All	8.77	1	3	4	0.855451	25.8699	0.831378	4.90947	72.4161	6.84424
Unigene1913_All	26.36	1	3	3	0.995397	9.28717	0.910419	8.23724	12.0933	7.51807
Unigene12378_All	16.73	1	3	3	1.00964	14.5902	1.12634	17.1623	26.4914	4.80518
Unigene9731_All	15.89	1	3	3	1.02534	5.09067	1.4491	7.12503	36.1382	7.07861
Unigene5659_All	22.48	1	5	5	1.11891	5.29991	0.943161	28.7066	24.46	9.70068
Unigene18723_All	7.64	1	2	3	1.04519	0.748784	1.07649	10.9586	67.1425	6.56592
Unigene3204_All	8.94	1	4	4	0.810951	12.0599	0.772745	18.2175	66.4569	5.87158
Unigene6812_All	62.5	1	2	3	1.12988	5.47433	1.11401	3.30188	5.37881	5.021
CL6419.Contig1_All	13.23	1	2	4	0.683498	9.36213	0.776101	12.2403	50.6542	6.48096
Unigene17157_All	9.81	1	3	3	1.03875	2.1267	1.08025	6.90305	41.1228	7.37158
CL7197.Contig1_All	7.47	1	4	4	1.03126	15.1962	1.10461	11.2416	92.187	5.8208
CL487.Contig1_All	5.02	1	5	5	0.954493	13.426	0.86895	11.7152	143.076	6.62451
CL4150.Contig1_All	10.44	1	4	4	1.02242	8.92609	1.23486	8.65537	45.094	6.15088
Unigene889_All	14.5	1	3	3	1.13131	26.7696	1.15946	17.1645	37.1044	6.31592
CL2235.Contig1_All	9.28	1	3	3	1.09739	5.30751	0.821818	11.696	43.9247	5.98584
Unigene18962_All	24.8	1	2	2	0.958697	7.97237	1.01909	1.83153	14.4936	9.5542
Unigene17011_All	4.39	1	2	3	0.919845	21.5582	1.06313	11.7766	89.3968	6.02393
Unigene13963_All	47.56	1	2	4	0.931222	18.4894	1.08801	12.3434	9.00265	9.39307
CL6335.Contig3_All	12.07	1	2	5	0.712703	13.4841	0.821273	4.89145	31.2797	5.69385
Unigene13850_All	11.13	1	4	4	1.2482	8.17675	2.32339	81.229	57.545	8.22119
Unigene9558_All	6.65	1	3	3	0.784765	13.0182	0.751849	24.4102	53.0123	7.57666
Unigene16647_All	6.7	1	2	2	1.13979	11.8428	0.910912	14.1197	51.2157	9.21729
Unigene7638_All	14.17	1	3	3	1.01415	17.3241	1.30113	25.3104	27.6295	8.07471
CL2978.Contig3_All	3.93	1	2	2	0.872956	3.74041	0.637705	12.7298	56.6041	8.85107
CL4777.Contig2_All	10.78	1	3	3	0.976309	6.83576	0.818918	21.897	40.6616	9.31982
Unigene2973_All	2.75	1	3	3	1.00038	8.77618	1.08519	11.19	155.224	6.45557
Unigene900_All	12.42	1	3	3	0.957611	1.61291	0.885549	18.9265	33.3945	6.55127
Unigene8207_All	7.75	1	3	3	0.882111	10.075	0.731358	5.43767	55.3272	5.96045
Unigene21075_All	34.51	1	3	3	0.717619	42.8897	0.689872	26.6394	11.3437	8.04541
CL4834.Contig1_All	3.5	1	2	2	0.907098	8.03172	1.05384	10.2043	91.4538	8.14795
CL4067.Contig1_All	7.54	1	2	2	1.08449	19.3899	1.18922	8.07189	38.3556	6.58057
Unigene21187_All	11.94	1	3	3	0.908264	8.4935	1.00234	15.1287	39.2785	8.55811
CL2336.Contig2_All	7.55	1	3	3	0.879167	19.084	0.868956	22.8981	62.6155	6.39209
Unigene9938_All	12.38	1	3	3	0.806084	9.86134	0.778268	22.719	35.7327	6.60986
Unigene7869_All	17.44	1	2	2	1.15879	16.6207	1.12859	0.458348	21.0118	8.35303
CL5101.Contig2_All	10.54	1	2	4	0.924161	2.3087	0.84918	9.64262	42.8956	5.61768
CL4367.Contig1_All	10.34	1	3	3	1.08145	26.5128	1.16973	8.71811	41.6975	6.48096
Unigene11984_All	2.94	1	3	3	0.978218	14.9559	0.999846	8.29556	115.047	6.15088
Unigene21403_All	17.57	1	2	2	0.998973	13.1118	1.06792	12.6442	16.102	6.15088
CL6899.Contig1_All	22.37	1	1	3	0.999889		1.23258		16.3713	5.30029
CL1978.Contig3_All	9.15	1	5	5	1.0426	15.3239	0.93444	16.8235	73.3251	5.30029
Unigene7313_All	7.53	1	3	3	1.01315	8.2352	1.09729	25.6572	61.446	6.48096
Unigene19515_All	9.42	1	3	3	0.999322	7.6758	0.953624	8.21029	40.2068	5.07178
Unigene17258_All	11.27	1	4	4	1.03109	17.9646	0.908347	7.76808	38.2058	6.02393
CL4923.Contig4_All	22.75	1	2	3	0.411389	28.7126	0.475415	33.5402	22.3788	3.9165
Unigene10116_All	13.46	1	4	4	1.5987	30.5907	1.14118	25.6773	28.6521	8.90967
CL114.Contig5_All	14.01	1	1	3	1.131		1.21609		28.0598	9.53955
Unigene5475_All	3.87	1	3	3	0.887853	16.1412	0.96103	17.6718	86.4011	9.0415
CL1624.Contig4_All	28.9	1	4	4	0.967741	9.62571	1.02789	17.1849	18.6656	7.97217
Unigene3068_All	7.25	1	3	3	1.13026	6.14401	1.08812	23.3073	46.9062	6.27783
Unigene7544_All	24.44	1	2	2	0.951657	28.3293	1.14127	4.77802	15.2366	4.91943
CL2379.Contig6_All	18.08	1	2	4	1.27555	10.5955	1.07527	3.23173	19.129	4.7417
CL7461.Contig1_All	15.49	1	1	3	1.20962		1.06548		24.0893	6.29053
Unigene19565_All	18.42	1	2	3	1.12841	8.21356	1.00917	24.5158	17.4889	4.79248
Unigene2894_All	8.49	1	2	2	1.11776	1.56254	0.973769	12.8824	39.6878	8.52881
CL6899.Contig3_All	8.5	1	1	3	0.905365	2.15906	1.01436	0.208084	42.7026	6.32861
Unigene21140_All	8.75	1	4	4	1.13215	2.31285	1.08515	6.95533	57.7993	7.10791
Unigene2946_All	8.3	1	2	2	0.835897	19.4973	0.888908	6.82454	30.999	5.51611
Unigene3336_All	10.3	1	2	2	1.19443	17.4552	1.06124	40.7893	35.686	6.3667
Unigene18884_All	6.38	1	1	1	1.12678		1.34686		37.0942	8.71924
CL3894.Contig1_All	11.5	1	3	3	0.9938	9.31976	0.9627	16.3837	34.281	6.56592
Unigene3479_All	9.04	1	1	1	1.0158		1.06235		20.9605	9.64209
Unigene8064_All	12.98	1	3	3	0.954246	8.12747	1.03215	18.7079	31.5157	6.53662
Unigene9887_All	3.95	1	2	3	0.992629	15.114	1.12355	1.45988	76.7331	5.88428
Unigene13998_All	10	1	3	3	1.03931	5.56988	1.01244	8.74185	34.9063	7.47412
CL3360.Contig2_All	6.69	1	1	3	1.02103	12.7188	0.963419	1.61441	64.6844	6.87354
CL6138.Contig1_All	8.59	1	4	4	1.13661	7.6623	1.0653	11.4184	57.0932	6.11279
Unigene11961_All	8.69	1	4	4	1.06016	10.9921	1.09276	9.20676	47.1251	5.59229
CL4676.Contig2_All	8.08	1	4	4	0.950826	6.61758	0.939201	9.58195	41.5558	5.79541
Unigene3143_All	20.65	1	6	6	1.1619	5.49924	1.32398	16.1954	33.239	6.31592
Unigene18689_All	6.14	1	5	6	1.05218	12.4828	1.0436	3.22197	106.577	5.77002
Unigene10128_All	7.89	1	2	2	1.11209	10.0513	1.03078	6.17702	39.6373	5.71924
CL5077.Contig2_All	11.83	1	4	4	0.790633	16.3715	0.806281	23.2745	40.5121	6.60986
CL4735.Contig1_All	11.79	1	1	2	0.831041	11.5526	0.900617	7.82616	25.7226	4.85596
Unigene20674_All	3.17	1	2	2	1.10926	19.701	1.13709	24.4447	109.403	9.23193
Unigene12629_All	8.84	1	3	3	1.20306	1.33307	1.00111	14.4429	51.0248	4.48779
CL2340.Contig1_All	15.96	1	1	1	1.29471	12.0794	1.19021	5.72036	9.90028	7.45947
Unigene7546_All	9.48	1	3	3	1.09986	7.49198	0.957014	6.40677	46.9559	4.89404
Unigene21700_All	9.39	1	2	2	0.990037	3.37038	0.978282	14.6512	36.0136	9.5542
Unigene17224_All	7.5	1	1	1	1.07027	5.9965	1.02598	0.665175	27.7489	5.75732
Unigene21721_All	8.99	1	3	3	0.930339	2.03	0.91496	18.0138	50.4528	7.26904
CL8479.Contig2_All	2.97	1	2	2	1.17599	7.37108	0.994269	10.0966	89.6537	5.36377
CL3597.Contig1_All	6.9	1	3	3	1.00969	2.66333	1.08692	12.3032	53.7741	6.31592
Unigene21754_All	11.08	1	4	4	1.00528	22.702	1.03665	8.50888	37.6024	4.61475
Unigene18858_All	8.14	1	2	2	1.06355	19.8348	1.04645	6.96214	32.3368	8.1333
CL2322.Contig2_All	10.49	1	2	3	1.1614	11.0176	1.15774	4.30777	31.5424	5.04639
CL6436.Contig1_All	13.43	1	2	2	0.898368	4.66715	1.06014	16.6816	24.9255	6.68311
CL7049.Contig1_All	7.54	1	2	2	1.0854	26.0481	0.863299	22.7363	50.3322	5.68115
CL3693.Contig1_All	2.26	1	2	2	0.948302	10.5225	1.0242	8.87386	125.183	7.45947
CL5889.Contig1_All	13.41	1	3	3	1.09733	9.47594	1.08243	19.4325	27.6717	9.40771
CL5513.Contig1_All	27.85	1	1	3	1.51694	17.4628	1.13828	19.9127	17.4419	5.08447
Unigene16514_All	5.07	1	1	3	0.961838		0.926356		39.1761	7.54736
CL5441.Contig2_All	66.67	1	2	2	0.943769	15.2734	1.083	8.85653	4.28625	8.6167
Unigene10433_All	8.21	1	5	5	0.9695	21.6721	1.04111	6.42549	59.8033	7.56201
Unigene21194_All	8	1	3	3	1.03401	12.6908	1.06526	10.5862	44.3428	5.77002
Unigene14883_All	4.96	1	2	2	1.06674	5.26453	0.854869	22.6353	45.4354	6.02393
Unigene14610_All	24.5	1	3	3	0.996923	5.2003	1.06101	13.306	21.7389	7.13721
Unigene16708_All	14.02	1	1	3	1.00814	11.0038	1.17711	2.34708	18.647	10.3013
CL2423.Contig3_All	10.3	1	1	1	1.0311	22.5938	1.02129	17.1703	18.641	4.32275
CL775.Contig1_All	14.94	1	2	2	1.01166	23.2024	0.750603	30.8365	17.2197	9.0415
Unigene920_All	10.55	1	3	3	0.855697	7.32158	0.702722	2.22389	28.1873	5.46533
Unigene8136_All	18.54	1	2	2	1.10335	0.0740817	0.83421	1.1589	16.2244	9.5835
CL8076.Contig2_All	14.29	1	3	3	0.951463	20.995	0.849473	13.5426	31.7617	9.24658
Unigene965_All	7.49	1	1	2	0.85431	16.2246	0.843266	3.35368	36.3292	7.86963
CL7125.Contig1_All	6.57	1	3	3	1.29925	10.0324	2.60499	8.3344	57.8133	9.17334
Unigene5369_All	7.06	1	2	2	1.03789	3.14818	1.0542	0.898056	19.8699	4.93213
CL3111.Contig5_All	15.1	1	5	6	0.965701	8.45048	0.839842	4.1951	38.6612	5.74463
Unigene14649_All	5.23	1	3	3	0.949545	11.2145	0.93118	6.08468	65.2042	9.53955
Unigene415_All	4.56	1	2	2	0.969471	4.15362	0.849884	8.4499	51.3564	5.47803
Unigene1152_All	6.05	1	2	2	1.11002	19.9699	0.886635	9.39709	37.8893	6.40479
Unigene933_All	12.16	1	3	3	1.02705	13.3903	1.05592	5.99567	34.5178	5.63037
Unigene211_All	4.03	1	3	3	1.02645	13.3351	0.978027	15.8773	122.592	5.31299
CL2028.Contig6_All	11.96	1	2	2	0.917629	9.34928	0.976021	20.5816	32.5979	6.1001
Unigene5387_All	17.42	1	4	4	1.03887	3.29598	1.01292	13.1298	18.2608	9.81787
Unigene18795_All	3.53	1	2	2	1.15365	7.96968	0.991991	1.76197	76.9847	8.30908
Unigene9548_All	25.83	1	1	3	0.97914		0.754044		13.7949	11.605
Unigene3652_All	21.56	1	4	4	0.920648	6.96399	0.85246	10.211	18.3308	6.94678
Unigene5597_All	4.29	1	2	2	1.06148	2.12379	1.01632	3.72408	42.4469	4.51318
CL5036.Contig2_All	18.66	1	2	2	1.00089	7.32295	1.13358	0.390743	15.2036	5.52881
Unigene21171_All	8.31	1	2	3	0.854888	1.34356	0.821547	12.7565	46.2894	6.12549
CL5027.Contig2_All	3.03	1	2	2	1.01789	3.7023	1.03771	6.8059	69.9623	6.04932
Unigene14765_All	14.29	1	4	4	1.01336	5.40351	1.00501	12.7424	32.8441	6.81494
CL7696.Contig1_All	20	1	1	1	1.00917	18.7046	0.941865	5.21373	10.5543	7.1958
Unigene2237_All	15.04	1	2	3	0.754634	12.0245	0.700514	18.8932	29.0922	8.90967
Unigene9570_All	5.89	1	2	2	1.26713	38.5747	1.11461	16.7613	71.6843	5.8335
Unigene16899_All	9.01	1	1	1	1.06372	1.48724	0.894922	18.524	25.1492	8.88037
CL2586.Contig1_All	7.38	1	2	2	1.0911	19.0558	1.04246	16.8173	43.4583	7.98682
Unigene14361_All	4.69	1	3	3	1.25296	3.18089	0.9246	23.7089	94.8257	7.23975
Unigene19178_All	8.72	1	2	2	1.09653	11.7659	0.961989	7.21762	43.8819	9.33447
Unigene20781_All	5.17	1	2	2	0.739522	1.28704	0.643359	1.98486	50.149	6.44287
Unigene11730_All	7.13	1	3	3	0.938341	8.21401	0.750491	19.418	64.3121	7.66455
Unigene9498_All	3.33	1	2	2	0.946682	2.80469	1.08546	30.7622	91.1237	6.18896
Unigene5908_All	11.76	1	2	2	1.02735	11.3184	0.988364	8.00385	22.6329	5.08447
Unigene3181_All	25.25	1	2	2	0.970888	2.81288	1.00782	10.3052	10.5944	9.30518
Unigene16959_All	8.19	1	4	4	0.967537	4.11927	0.93243	4.74569	40.6595	9.21729
Unigene5323_All	11.37	1	3	3	0.831059	21.5459	1.05068	8.36443	31.9916	4.91943
Unigene16517_All	5.32	1	3	3	0.962071	13.9619	1.1629	9.33782	70.1275	5.75732
CL2071.Contig4_All	12.94	1	1	2	0.944892		0.649546		18.4743	6.18896
Unigene9412_All	4.57	1	4	4	0.815641	15.026	0.933616	9.08207	97.1805	5.8208
Unigene21599_All	11.21	1	2	2	1.02465	26.6895	0.934246	29.7617	23.3371	9.42236
CL2602.Contig5_All	6.15	1	2	2	1.1401	4.10007	1.16138	18.4326	38.6699	6.7417
Unigene2628_All	13.65	1	4	4	0.907805	8.13651	0.936044	26.8074	55.5858	5.03369
Unigene3667_All	15.38	1	2	2	1.16784	15.0358	1.1187	5.9454	18.1643	8.00146
Unigene1199_All	6.61	1	3	3	1.03504	22.7297	0.867616	12.5644	57.9202	6.96143
Unigene19186_All	11.69	1	3	3	1.15616	7.29095	0.957892	11.1314	34.6523	7.07861
Unigene15203_All	5.26	1	1	1	1.15052	1.30412	0.867294	6.42341	24.7076	8.01611
Unigene18980_All	25.95	1	2	2	1.11008	1.54984	1.7073	5.59905	14.4383	5.08447
Unigene7896_All	11.26	1	2	2	0.904423	6.20733	0.602363	21.3071	25.5781	7.10791
CL7889.Contig2_All	7.34	1	3	3	0.755489	19.9149	0.863872	24.5783	76.4218	8.36768
CL9093.Contig1_All	10.28	1	1	2	0.82016		0.980023		23.9832	4.77979
Unigene18653_All	3.64	1	2	2	0.743616	14.7158	0.851406	43.0978	60.3455	7.32764
Unigene514_All	14	1	6	6	0.819259	12.9921	0.781693	10.2284	48.8493	9.0415
CL8588.Contig1_All	9.75	1	3	3	0.878495	40.4073	0.839942	1.63258	53.3011	8.11865
Unigene14139_All	7.47	1	1	2	1.31099	1.33008	1.06254	19.2232	30.9389	7.60596
Unigene9334_All	1.73	1	4	4	0.903059	20.3123	0.869666	8.90218	200.782	6.59521
Unigene3236_All	4.6	1	2	2	1.03232	2.67657	1.00057	4.00833	83.4573	7.6499
CL7859.Contig2_All	10.11	1	1	1	1.11945	2.44297	0.957797	15.7012	19.5323	9.68604
Unigene9888_All	15.26	1	5	5	0.833895	18.701	0.806124	17.314	40.0534	6.68311
Unigene2403_All	11.08	1	3	3	0.88189	19.2579	0.829709	15.3741	35.3324	6.94678
Unigene14690_All	10.24	1	1	2	1.02266	5.8648	0.953237	0.960034	23.0804	5.46533
Unigene14460_All	6.35	1	4	4	0.964526	7.09118	1.0439	9.40523	86.0999	4.88135
CL150.Contig7_All	10.6	1	2	2	1.31727	32.6238	0.842278	24.1254	30.0808	8.82178
Unigene20547_All	76.19	1	2	2	1.07109	1.6876	1.04276	1.40906	3.96095	4.90674
Unigene7430_All	13.1	1	2	2	1.11967	8.24583	1.0157	5.5109	25.6459	4.55127
Unigene16559_All	23.53	1	1	1	1.02342	0.832276	1.08292	11.1827	7.38398	9.5835
CL4369.Contig1_All	22.93	1	3	3	0.851006	5.46241	0.942709	8.18112	17.0458	9.53955
Unigene2649_All	3.37	1	2	2	0.800387	8.06603	0.893458	10.3863	92.7058	7.37158
Unigene17267_All	23.08	1	3	3	1.07237	18.5711	0.954962	12.9059	13.3246	4.66553
Unigene4845_All	1.72	1	3	3	0.96432	1.68758	1.19243	18.6445	199.65	5.16064
Unigene14623_All	10.56	1	3	3	0.656755	13.0867	0.838979	6.2032	37.3861	6.29053
CL4580.Contig3_All	3.31	1	1	1	1.77396	80.5496	1.05558	18.9342	35.3306	9.51025
Unigene9948_All	3.64	1	2	2	0.91076	19.4821	1.06412	16.7526	55.7045	6.99072
CL4957.Contig2_All	16.56	1	2	2	1.00392	21.4633	0.899539	14.205	17.2293	9.86182
Unigene16087_All	8.71	1	2	2	1.04014	2.91656	1.0652	7.34454	39.3857	5.14795
CL8368.Contig2_All	8.97	1	1	3	0.804011		0.726107		39.8187	5.77002
Unigene14899_All	6.56	1	2	2	0.999515	16.7032	0.762447	29.719	50.6088	6.02393
CL150.Contig8_All	25	1	1	1	1.01529	7.05333	0.987409	6.5832	7.79605	8.63135
CL9378.Contig1_All	16.67	1	3	3	0.918123	6.01687	0.829243	1.4302	16.0611	4.95752
CL7372.Contig1_All	3.97	1	1	1	1.16474	15.0819	1.09157	24.222	66.1203	5.8208
CL5316.Contig5_All	4.35	1	1	1	0.963634	4.79259	0.880396	0.689488	42.1654	5.16064
CL4521.Contig2_All	9.32	1	3	3	1.09726	4.02492	0.975519	2.41945	36.0222	4.66553
Unigene19432_All	10.94	1	3	3	1.0867	5.1302	1.02661	14.2751	51.105	6.62451
Unigene19387_All	11.3	1	2	2	1.1018	15.6739	1.18767	5.91431	25.1385	4.80518
CL4735.Contig2_All	11.79	1	1	2	1.09097	8.19663	1.08676	8.96647	25.6577	4.95752
CL1933.Contig1_All	18.18	1	1	2	0.803701	14.145	0.726494	34.1292	10.9053	7.1665
Unigene16710_All	6.3	1	4	4	0.997059	17.2687	0.975411	25.8718	67.606	6.49365
CL36.Contig1_All	21.14	1	2	2	1.09585	3.33296	0.996291	1.15998	14.0935	10.3159
CL2556.Contig2_All	27.23	1	1	4	0.952416		0.69156		21.2242	8.96826
Unigene19539_All	6.67	1	2	2	0.808738	1.63529	1.0619	4.60414	50.0454	6.44287
CL2036.Contig1_All	9.77	1	2	2	0.768814	8.09701	0.675106	11.3078	27.8086	9.65674
Unigene2750_All	9.94	1	4	6	1.06932	13.9982	0.99893	7.77783	81.4192	6.31592
Unigene16851_All	8.66	1	2	2	1.02102	1.57776	0.884563	9.83066	29.4813	9.21729
Unigene20686_All	12.12	1	2	2	1.14497	12.2597	0.93422	14.7725	17.5637	8.92432
Unigene3001_All	6.4	1	2	2	0.98224	3.23401	0.945097	4.91328	32.2627	6.59521
Unigene5225_All	8.14	1	2	2	0.998109	10.9089	1.25216	26.9543	39.0188	6.63916
Unigene18574_All	4.82	1	2	3	1.00862	12.7478	1.08916	8.29702	77.5641	9.05615
Unigene18978_All	19.83	1	4	4	1.06137	11.0954	1.00681	5.36791	24.2195	10.4331
Unigene5721_All	29.76	1	2	2	0.907981	10.118	0.866984	26.3756	9.30401	8.20654
CL5091.Contig1_All	6.1	1	2	2	0.932599	16.3747	0.867499	9.7874	57.686	5.16064
CL4202.Contig1_All	11.19	1	3	3	0.774519	5.63767	0.882426	16.6386	14.2383	5.31299
CL1409.Contig1_All	26.44	1	1	2	0.949297		0.986799		9.75605	4.79248
Unigene596_All	16.23	1	3	3	1.14873	30.3476	1.14593	17.0275	21.4237	5.14795
Unigene7462_All	6.78	1	3	3	0.887129	3.3933	0.69621	11.3727	72.6201	6.37939
Unigene21318_All	46.15	1	2	2	1.06765	15.7439	1.07652	3.53873	5.39303	10.4185
Unigene3152_All	17.2	1	3	3	0.900516	16.3614	0.77205	16.0433	17.6242	9.37842
CL682.Contig3_All	4.26	1	2	3	1.04954	10.2906	1.04413	12.2126	47.7622	9.14404
Unigene16609_All	9.96	1	2	2	0.850942	22.5791	0.756355	18.3156	25.9863	9.27588
CL3658.Contig1_All	15.67	1	3	3	0.897623	8.90906	1.008	5.80953	38.1254	6.90283
CL7979.Contig2_All	5.78	1	3	3	1.08397	9.68884	1.0863	11.2369	61.5467	6.87354
CL5157.Contig2_All	4.88	1	2	2	0.904626	7.65411	1.18266	11.0254	66.6498	8.79248
CL3500.Contig2_All	9.16	1	1	1	1.01739	13.7279	0.905091	9.93636	30.4823	4.86865
Unigene7296_All	12.88	1	1	2	0.944302	9.92968	0.774038	24.6154	18.1141	4.70361
CL5175.Contig2_All	8.12	1	1	1	1.19317	4.45761	0.932346	1.33021	26.8796	5.89697
Unigene11895_All	10.64	1	3	3	0.988802	6.53207	0.898413	21.1769	45.2382	6.99072
CL3384.Contig3_All	7.24	1	1	2	0.920587	6.45161	1.72009	24.358	34.6314	5.59229
CL5642.Contig1_All	5.82	1	2	3	0.916451	27.0083	0.769425	11.6532	62.6781	8.41162
Unigene7498_All	6.3	1	3	3	0.972863	6.62986	1.13933	7.99446	79.8167	6.87354
Unigene5539_All	9.22	1	2	2	1.18634	21.2904	1.22046	11.2271	22.3103	8.45557
Unigene11819_All	7.52	1	2	2	1.02376	2.998	1.9108	35.0148	40.3515	6.20166
Unigene5177_All	10.94	1	2	2	0.881278	24.6099	0.907355	17.4555	29.0857	4.85596
Unigene16501_All	5.26	1	3	3	0.968515	2.95727	1.04614	0.721793	65.4992	6.87354
CL6127.Contig2_All	11.43	1	2	2	1.12598	1.57322	0.977973	6.79422	19.309	8.6167
Unigene3087_All	8.95	1	2	2	1.03442	1.69731	1.02523	8.2889	35.542	6.11279
Unigene14238_All	27.11	1	3	4	1.0743	9.27949	0.977906	20.555	17.9553	7.75244
Unigene16835_All	3.83	1	1	1	1.10511		1.25693		41.6819	6.7124
Unigene3041_All	7.56	1	3	3	1.08816	8.82002	1.02869	21.5408	31.8135	8.104
CL3268.Contig2_All	19.3	1	1	5	0.974618		0.888741		26.235	5.59229
Unigene14523_All	21.74	1	4	4	1.09654	8.84835	0.953047	26.7459	15.913	6.39209
Unigene2875_All	7.37	1	2	2	0.983022	11.5197	0.874109	2.00178	34.216	8.19189
Unigene10471_All	15.63	1	2	2	1.15176	8.98947	1.11736	5.86882	14.6256	5.21143
Unigene14620_All	10.59	1	2	2	1.04654	2.51753	0.953731	9.66996	18.7125	8.25049
Unigene649_All	2.53	1	2	2	1.01835	4.01264	0.927716	21.5072	115.948	5.56689
Unigene2315_All	26.37	1	1	2	0.819717	1.3722	1.04662	3.92576	10.2403	8.52881
Unigene345_All	9.53	1	4	4	1.18749	23.1729	0.898712	17.7093	49.8711	9.39307
Unigene15956_All	10.65	1	1	2	0.739717	21.2382	0.911143	6.5313	34.6959	7.48877
CL5964.Contig1_All	10.59	1	3	3	1.11208	13.6323	1.63283	14.1169	35.0512	5.03369
CL719.Contig1_All	11.11	1	2	2	1.01948	26.052	1.18052	0.0706611	26.5822	6.11279
Unigene16653_All	4.07	1	1	1	1.09608	0.702799	1.4733	12.3771	43.5572	6.354
Unigene1983_All	4.5	1	3	3	1.02074	2.37346	1.09477	11.3942	100.986	7.97217
CL3963.Contig1_All	11.16	1	2	2	1.07832	9.97851	0.879532	6.4126	23.9269	8.71924
Unigene7769_All	11.7	1	4	4	1.04683	11.6968	1.00429	3.68777	51.4467	5.05908
Unigene16013_All	4.52	1	2	4	1.19877	24.1668	0.947569	13.5944	119.749	5.47803
CL9407.Contig1_All	9.29	1	2	2	1.05116	20.2001	0.837418	6.33289	35.4334	7.29834
Unigene12403_All	8.59	1	2	2	0.72876	4.93301	0.914582	15.3089	32.5554	6.91748
Unigene23645_All	4.79	1	1	3	1.36332		2.3221		67.3848	4.99561
CL4920.Contig1_All	26.47	1	2	2	1.02951	11.7146	1.10464	17.7977	7.70312	6.80029
Unigene2724_All	6.33	1	2	2	1.14361	7.57715	0.863712	11.2622	53.2751	5.51611
Unigene20782_All	11.27	1	3	3	1.10263	3.49192	1.09495	2.80778	29.9296	4.64014
Unigene18459_All	3.19	1	1	1	0.973675		0.874256		63.1257	4.79248
Unigene17207_All	4.6	1	2	2	1.12893	16.8297	0.99819	51.4612	56.5191	6.17627
CL5601.Contig1_All	5.94	1	2	2	1.02505	22.5564	0.845256	22.5062	32.5038	5.37646
Unigene16619_All	8.68	1	3	3	1.11914	15.535	1.00586	8.38995	48.1217	6.44287
CL6075.Contig1_All	6.96	1	1	1	1.38945	17.9545	1.1044	8.48271	17.1608	5.26221
Unigene19605_All	5.9	1	2	2	1.11048	9.23303	1.05216	15.0606	41.5412	4.83057
Unigene3158_All	22.06	1	3	3	1.09236	11.0891	0.987931	4.6146	15.1115	4.4751
Unigene7426_All	30.13	1	4	4	1.07109	7.24711	0.994068	11.7283	18.1425	8.95361
Unigene16063_All	12.38	1	1	3	0.722345		0.690085		23.0758	5.52881
Unigene7678_All	14.41	1	1	1	0.886608	9.96283	1.22158	11.8415	13.0465	8.104
CL3022.Contig1_All	6.08	1	1	1	0.858993	17.5689	0.835372	20.4553	19.6864	5.10986
Unigene12033_All	3.87	1	2	2	0.826146	7.4281	0.864265	12.9217	30.7401	8.17725
CL3234.Contig2_All	16.38	1	2	2	1.11057	1.85479	1.0719	12.9727	12.7785	4.55127
CL8195.Contig2_All	7.22	1	1	2	1.32298		0.706555		30.6577	8.55811
CL6385.Contig2_All	6.35	1	2	2	0.882665	9.97363	1.12092	32.0744	42.4895	5.79541
CL1334.Contig1_All	2.85	1	3	3	1.00343	22.7574	0.962391	14.7407	116.916	8.79248
CL3272.Contig1_All	9.58	1	1	3	0.717635		0.824714		32.5852	8.96826
Unigene18942_All	3.35	1	1	1	0.752942	24.9283	0.881097	30.2837	70.6738	5.78271
Unigene14556_All	2.15	1	1	1	1.06468		1.11685		67.5407	7.18115
CL5445.Contig2_All	5.72	1	3	3	1.05603	12.0776	1.07541	11.1344	52.8421	6.20166
Unigene9349_All	3.52	1	2	2	1.17008	23.3161	0.915489	14.1598	112.043	8.6167
Unigene986_All	3.14	1	1	1	0.960881	14.4787	0.959061	1.4205	51.1753	9.56885
CL3265.Contig4_All	4.85	1	4	4	1.01435	9.30671	0.929217	14.1234	119.274	6.34131
Unigene14232_All	3.26	1	1	1	0.834696		0.871864		69.4099	5.23682
Unigene2790_All	3.9	1	2	2	1.055	2.5432	1.55289	1.74605	58.6406	6.771
Unigene13927_All	6.09	1	3	3	1.14192	5.67399	0.98636	16.2277	76.3106	5.40186
Unigene7669_All	21.64	1	4	4	1.14701	1.42403	1.11223	13.9024	14.382	10.3013
CL1158.Contig1_All	9.52	1	2	2	1.0402	4.08247	0.828881	14.1407	18.5773	8.47021
Unigene5559_All	4.29	1	1	1	1.45223		1.42661		36.7059	7.57666
CL7557.Contig2_All	8.39	1	1	2	0.777312	1.19652	0.91658	20.4311	33.779	5.2749
Unigene14433_All	11.68	1	1	2	0.904242		0.849342		15.0989	4.93213
CL6760.Contig1_All	20	1	3	3	1.02021	3.668	0.978	9.31145	21.4637	4.17041
Unigene21233_All	24.12	1	2	3	0.829626	4.64893	0.742192	16.26	19.0464	9.46631
CL7498.Contig1_All	10.99	1	2	2	0.886443	5.60723	0.906721	3.88972	21.403	4.97021
Unigene16373_All	7.06	1	1	3	0.663488	7.00785	0.661053	8.22418	38.2095	7.07861
Unigene5119_All	38.18	1	1	1	0.812524	3.07932	0.838458	7.66923	6.16118	8.27979
Unigene10041_All	6.05	1	4	4	1.22365	18.3952	1.05685	14.7149	77.0181	5.021
Unigene759_All	8.74	1	5	5	0.960078	13.4246	0.861668	10.0331	61.6207	8.04541
Unigene20617_All	2.88	1	2	2	0.92128	7.75172	0.925512	37.9543	127.381	5.46533
CL7782.Contig2_All	3.53	1	2	2	0.974659	6.19223	1.07082	12.9836	55.7634	5.59229
Unigene19129_All	8.93	1	2	2	0.979595	3.02481	0.853686	3.84519	37.3451	7.38623
Unigene195_All	11.07	1	3	3	0.871867	11.0497	0.990992	19.8983	34.7513	5.49072
CL5394.Contig2_All	3.69	1	1	1	0.90715		0.673279		70.8981	5.59229
Unigene5606_All	15.91	1	1	1	0.746853	16.3489	0.999514	18.4039	9.86284	4.42432
CL89.Contig1_All	7.6	1	3	3	0.945425	7.45504	1.03889	15.0579	57.1633	6.0874
Unigene16319_All	7.37	1	3	3	1.17016	30.1447	1.05155	8.19907	48.7962	5.73193
Unigene17259_All	12.75	1	3	3	0.929474	31.9613	0.827651	13.5497	27.9412	6.93213
Unigene22340_All	10.5	1	2	2	0.959703	11.4205	1.06595	24.0958	22.2786	6.52197
Unigene16768_All	16.75	1	2	3	0.788376	19.9182	0.748869	9.84504	21.949	6.27783
Unigene13917_All	4.36	1	2	2	1.16066	43.0581	0.901054		69.6767	6.11279
Unigene3648_All	7.6	1	3	3	1.00721	2.40392	1.05267	7.76097	37.5358	4.7417
Unigene14088_All	5.27	1	2	2	0.986671	5.24984	0.89441	18.0148	60.5642	7.38623
CL6830.Contig2_All	6.5	1	1	2	1.03958	1.29716	1.02713	13.0174	48.1226	7.47412
Unigene2925_All	17.16	1	1	2	0.933578		0.906878		15.4719	6.52197
CL7218.Contig2_All	13.38	1	2	2	0.809777	9.15721	1.07085	9.48246	16.609	4.48779
Unigene16665_All	13.48	1	3	3	1.07799	6.59261	1.01263	11.3616	18.9844	7.73779
CL9094.Contig1_All	4.47	1	3	3	0.817111	4.18797	0.58976	59.0251	62.893	7.02002
CL6750.Contig1_All	6.65	1	2	2	0.897901	8.41913	0.904745	53.9096	40.7586	6.69775
CL9218.Contig1_All	6.83	1	1	1	0.822444	9.07916	0.909103	6.86088	29.195	5.17334
Unigene14612_All	3.27	1	1	1	1.11093	4.98876	0.956902	6.28534	32.0313	7.18115
Unigene21706_All	6.47	1	1	1	1.08419	14.7551	1.09533	8.84423	19.3226	5.23682
CL1857.Contig2_All	4.44	1	1	2	1.17446		0.963081		47.8363	5.64307
Unigene21219_All	11.9	1	2	2	0.993005	9.5282	1.02088	5.01031	23.2079	6.41748
CL8585.Contig3_All	4.99	1	3	3	0.908586	7.2039	0.945691	12.1184	73.84	6.44287
Unigene3174_All	10.06	1	2	3	1.03002	46.8299	0.907345	31.795	36.1341	5.96045
CL3969.Contig1_All	8.04	1	4	4	1.22316	12.3554	1.27579	26.0597	53.0786	5.41455
Unigene3446_All	8.67	1	2	2	0.980999	4.28955	0.950664	3.17163	33.7547	8.17725
CL7235.Contig2_All	28.87	1	3	4	0.905676	38.5786	1.0765	13.7316	16.1842	5.59229
CL4428.Contig1_All	4.26	1	1	1	1.01383	5.58266	1.04838	2.63765	33.812	10.7261
CL6393.Contig1_All	6.7	1	1	1	1.17487		0.936575		19.6091	8.36768
Unigene7582_All	8.8	1	3	3	1.08109	12.52	1.00907	7.50605	58.0976	4.80518
CL606.Contig1_All	3.92	1	2	2	0.879177	4.9784	0.958305	5.15448	65.9984	6.41748
Unigene21191_All	10.4	1	4	4	0.906018	28.1054	0.973165	16.575	43.9891	8.45557
Unigene3165_All	7.38	1	3	3	0.87744	31.6667	1.01399	6.32924	49.7592	6.1001
Unigene7099_All	1.89	1	2	2	1.05338	0.15797	1.15163	1.16269	114.591	5.98584
Unigene14217_All	7.28	1	1	2	0.624605	19.8299	0.972513	23.008	39.0732	6.0874
CL305.Contig2_All	3.75	1	3	3	0.957777	28.6798	0.746468	38.711	106.19	5.60498
Unigene5082_All	4.37	1	2	2	1.03357	6.32378	0.908152	11.3973	80.5967	6.49365
Unigene21377_All	5.26	1	1	1	0.919812	14.2629	0.959121	14.9227	37.6222	9.86182
Unigene17141_All	9.96	1	1	2	0.987653	32.8494	0.977945	21.0715	30.1796	8.32373
Unigene10179_All	28.21	1	2	2	1.21236	9.26311	1.10972	3.51993	8.45346	8.19189
Unigene12162_All	8.89	1	1	1	0.98725		1.14643		19.9154	8.14795
Unigene16023_All	13.6	1	3	3	0.804006	21.5846	0.984051	13.3116	28.2641	9.18799
CL9048.Contig2_All	8.85	1	1	1	0.894835	5.60307	1.07331	6.70379	12.4167	7.88428
Unigene2642_All	3.21	1	3	3	1.05769	13.4184	1.00518	4.69744	126.243	5.8335
Unigene13871_All	10	1	1	2	0.901544		0.988071		23.7743	5.47803
Unigene12106_All	2.77	1	3	3	0.891347	19.4575	0.950859	10.5688	149.189	4.83057
Unigene12673_All	10.31	1	3	4	1.05304	13.2477	0.893061	21.2756	42.9609	6.50732
CL8778.Contig1_All	6.01	1	2	2	1.08528	0.853658	1.02172	27.2435	38.2239	5.69385
Unigene19686_All	26.62	1	2	3	0.962814	14.2029	1.07523	4.13984	15.0148	6.78564
Unigene9677_All	9.89	1	3	3	1.16522	1.08735	1.22684	10.5295	30.998	9.61279
Unigene2741_All	4.08	1	2	2	1.1491	2.34339	0.738919	18.2086	75.028	4.84326
Unigene2981_All	10.2	1	4	4	0.920532	22.5122	0.89363	31.3752	45.0391	6.3667
Unigene12703_All	13.11	1	2	2	1.03944	18.3282	1.01521	2.02296	23.0217	4.93213
CL4436.Contig1_All	26.04	1	1	2	0.877667		0.930122		10.8683	5.2749
Unigene855_All	26	1	2	2	1.01548	2.48633	0.998796	1.63255	11.0647	4.66553
CL3744.Contig1_All	14.69	1	1	1	1.12961	3.52077	0.766784	0.692401	15.5583	7.57666
Unigene12199_All	1.91	1	2	2	1.02151	16.7715	1.07549	17.6877	101.242	8.77783
CL6355.Contig1_All	4.72	1	1	1	0.919741		0.845579		41.717	6.68311
CL4474.Contig1_All	15.18	1	3	3	0.956204	12.7998	0.960321	17.7285	28.4655	9.64209
Unigene17247_All	7.65	1	1	1	0.93418	2.36864	0.743962	19.1887	21.0188	7.44482
Unigene18961_All	32.88	1	3	3	0.957175	19.4822	0.950149	16.2666	16.4215	6.354
Unigene21188_All	3.91	1	1	1	1.32015	10.1308	0.96944	7.64619	19.1367	6.16357
CL9193.Contig2_All	12.68	1	5	5	1.10041	5.47866	1.09664	16.6713	70.8093	5.84619
CL2026.Contig2_All	8.76	1	2	4	1.03877	11.6132	0.860274	1.61169	54.9657	6.354
Unigene11805_All	3.1	1	2	2	0.970377	5.93819	1.0103	7.58504	87.2543	6.46826
Unigene5415_All	22.89	1	2	2	1.07964	1.55644	1.13447	6.30451	9.16067	9.62744
Unigene14873_All	16.85	1	2	2	1.00611	14.4285	0.977328	0.103189	20.0848	9.33447
Unigene5134_All	16.2	1	2	2	1.11214	3.2428	1.01562	2.37342	19.2989	6.55127
Unigene5831_All	22.64	1	2	3	1.1515	20.0261	1.08422	1.17632	12.4189	6.03662
Unigene10040_All	3.65	1	1	1	0.888262		0.990859		67.2258	6.84424
Unigene11736_All	4.68	1	2	2	0.735106	17.742	0.785702	14.063	67.9089	6.21436
CL8836.Contig1_All	16.82	1	2	2	1.07102	6.8556	1.13748	6.15941	11.9489	9.17334
Unigene9296_All	5.96	1	3	3	1.19381	10.9992	1.97063	18.6625	59.3038	8.88037
Unigene3450_All	17.14	1	1	1	1.15893		0.727262		11.9782	4.81787
Unigene8130_All	5.05	1	1	1	1.18594		1.50616		24.7436	7.63525
CL188.Contig4_All	4.03	1	1	2	0.739205		1.0828		60.2422	9.12939
Unigene16323_All	5.39	1	3	3	0.987068	3.79507	0.838983	19.8484	60.4482	5.05908
Unigene7238_All	3.66	1	3	3	0.933986	19.5592	1.07661	4.90884	118.338	5.61768
CL1212.Contig1_All	4.64	1	1	1	1.03724	1.0683	1.48773	11.93	22.1094	6.81494
Unigene3296_All	7.84	1	3	3	0.85284	27.6438	0.951736	9.89614	46.5436	5.79541
CL4190.Contig1_All	7.2	1	1	3	1.17714		1.12945		39.0549	7.34229
CL9357.Contig1_All	5.45	1	1	1	0.89139	13.8935	0.80795	7.56469	22.5724	5.92236
CL4341.Contig1_All	4.44	1	2	2	0.828038	10.0266	0.888837	6.38706	56.5623	4.89404
Unigene18624_All	1.85	1	1	1	1.06325	7.01273	1.15345	7.68292	65.7531	7.40088
Unigene21087_All	7.17	1	2	2	0.961007	2.76253	0.882292	1.2601	30.5966	7.54736
Unigene18987_All	6.9	1	2	2	1.0183	8.17371	0.583979	6.88494	38.726	8.30908
Unigene12027_All	2.24	1	1	1	0.882442	1.43769	0.860487	0.252537	57.4514	8.49951
Unigene20925_All	3.56	1	1	1	0.954219		0.733227		53.9695	6.45557
Unigene17161_All	13.62	1	1	3	1.09302		1.11218		24.2484	7.13721
Unigene7533_All	19.23	1	2	2	1.05852	14.7411	1.10778	45.075	14.794	8.88037
Unigene20812_All	8.12	1	1	2	1.04318		1.02826		26.1736	8.39697
Unigene11791_All	2.39	1	1	1	1.07827		0.82171		63.8244	6.53662
Unigene19469_All	2.97	1	1	1	0.901409	22.4561	1.02262	9.96019	60.2875	9.62744
Unigene16902_All	9.46	1	2	2	1.06144	1.52066	1.09066	6.94351	34.1898	5.97314
CL3747.Contig2_All	27.34	1	2	2	0.886616	8.89321	1.03617	26.6728	13.5997	5.89697
Unigene9335_All	1.82	1	3	3	0.903702	11.3856	0.872277	24.2517	236.659	6.49365
Unigene16693_All	17.65	1	1	1	1.087	0.758753	1.08128	0.113001	7.6089	10.1108
Unigene7274_All	1.76	1	2	2	0.91794	4.10675	0.935095	8.21357	126.199	6.18896
Unigene14694_All	9.8	1	2	2	0.967167	13.5447	0.674881	48.865	33.156	9.0415
Unigene5573_All	7.12	1	1	1	1.06509		1.14197		29.7283	8.80713
Unigene7333_All	3.8	1	2	2	0.986473	9.8396	1.01559	2.30048	53.7983	7.15186
CL4000.Contig1_All	7.04	1	1	2	1.02948		0.939879		30.2064	5.12256
Unigene892_All	8.16	1	2	2	1.17703	1.45253	0.933566	6.1578	20.959	10.4331
CL4579.Contig4_All	11.96	1	1	1	4.18714		1.42784		10.1992	5.78271
CL5300.Contig2_All	1.43	1	1	1	0.917635	2.44018	0.983878	8.70338	93.0335	5.61768
CL119.Contig14_All	5.65	1	2	2	0.829428	18.9276	0.923811	13.6405	41.8431	7.04932
Unigene5196_All	5	1	2	2	0.954902	0.694625	1.18837	19.0147	38.0212	5.37646
Unigene14920_All	4.32	1	1	1	0.948342		0.604437		37.6366	8.11865
CL5218.Contig3_All	3.56	1	2	2	1.0781	7.39473	1.01029	11.4127	61.9468	7.43018
Unigene16513_All	2.32	1	2	2	0.811845	14.7078	1.13993	7.71955	102.426	7.43018
Unigene14245_All	3.39	1	2	2	1.01255	6.02938	0.949789	12.0421	85.3546	9.80322
Unigene7514_All	37.31	1	2	2	0.927174	7.52774	1.05963	2.2806	7.43173	8.20654
Unigene4753_All	2.18	1	1	1	1.14167		1.13384		83.4502	9.17334
Unigene21193_All	11.16	1	2	2	1.00615	3.35951	1.05936	21.3275	25.2003	9.37842
CL682.Contig1_All	4.04	1	1	2	1.1287	3.64827	1.08564	9.67705	47.7132	9.12939
Unigene21687_All	6.31	1	2	2	0.783473	15.1388	0.73165	16.7933	37.0969	7.13721
CL3187.Contig1_All	3.93	1	1	1	0.984871	3.42589	1.09804	8.52638	36.5449	6.25244
CL3054.Contig1_All	3.32	1	1	1	1.14651		1.03899		49.382	5.85889
Unigene21442_All	7.92	1	2	2	0.894804	9.77831	1.00921	12.3452	33.8775	6.90283
CL2502.Contig1_All	1.33	1	1	1	1.03796		0.930365		119.274	6.88818
CL4395.Contig1_All	8.85	1	2	2	0.930801	30.7114	1.33097	13.105	50.4066	5.66846
Unigene5922_All	8.16	1	3	3	0.981891	2.02039	1.04149	10.9018	46.7313	5.50342
CL2140.Contig3_All	3.37	1	1	1	0.543814	59.208	0.486314	38.4701	30.4191	8.20654
CL4803.Contig1_All	16.54	1	1	1	1.25418		1.01609		14.3143	7.6499
Unigene5162_All	8.39	1	2	2	1.0266	16.7833	0.740073	52.9732	28.3223	9.08545
Unigene5250_All	6.43	1	1	1	0.891982		0.894945		27.6179	5.8208
Unigene22001_All	8.92	1	2	2	0.905831	11.7948	0.826402	17.366	16.5899	9.42236
Unigene16105_All	2.92	1	3	3	1.00329	6.85303	0.902034	29.9264	118.135	4.99561
Unigene16526_All	4.15	1	1	1	0.879864		0.88577		51.2593	5.05908
CL2523.Contig1_All	34.85	1	2	3	0.631125	1.81155	0.796947	15.6467	7.53196	9.64209
Unigene18526_All	1.74	1	1	1	1.03586	8.20804	1.04081	14.7391	90.2695	5.74463
CL4071.Contig2_All	3.69	1	2	2	0.983533	5.25135	0.857029	12.838	69.5263	5.46533
Unigene3326_All	9.43	1	2	2	1.01812	10.7851	1.87287	21.9539	35.8323	6.22705
Unigene733_All	3.32	1	2	2	0.857814	11.9032	1.10421	3.70964	50.866	4.95752
CL5408.Contig1_All	4.88	1	2	2	1.07645	10.1245	0.975964	9.65239	48.8115	5.73193
Unigene11828_All	3.68	1	2	2	1.1611	20.1969	0.991361	21.5457	62.2331	5.96045
Unigene3419_All	8.11	1	1	1	1.55201		1.38756		16.5553	4.85596
Unigene20809_All	2.11	1	2	2	0.919901	3.92422	0.978489	12.0079	117.6	7.25439
Unigene16331_All	4.22	1	1	1	1.02826		0.770414		44.7229	8.36768
Unigene7326_All	1.24	1	1	1	0.96468	8.16388	1.09423	2.65495	94.5246	6.46826
CL5973.Contig1_All	2.17	1	1	1	0.918236		1.16868		62.4997	9.20264
CL681.Contig1_All	27.59	1	3	3	0.903999	11.7004	1.04767	5.05788	16.2825	6.23975
CL3645.Contig2_All	22	1	1	1	0.956354	2.99634	1.00637	0.723623	5.78906	8.20654
Unigene14333_All	5	1	2	2	1.00437	26.2236	1.08351	0.629802	61.2942	6.26514
Unigene7662_All	24.39	1	2	2	0.945328	5.51931	1.06749	8.82116	8.36142	10.9604
Unigene317_All	4.48	1	3	3	0.991392	0.26424	1.04948	6.48101	73.1189	5.69385
CL2613.Contig2_All	8.95	1	2	2	0.913446	28.4966	0.95538	23.2891	35.7274	5.66846
Unigene12138_All	6.51	1	1	1	0.990097	6.77436	0.950855	8.75977	18.8338	8.82178
CL3399.Contig2_All	4.12	1	1	1	0.785525	2.98448	0.787425	15.7934	55.1882	5.45264
Unigene16839_All	14.66	1	2	2	1.07765	10.1288	0.935255	5.93262	20.7349	8.68994
Unigene379_All	1.94	1	2	2	0.817793	6.91073	0.737466	0.401012	112.724	6.16357
Unigene7316_All	3.89	1	2	2	0.864578	73.8228	0.884147	41.1839	57.9403	6.7417
CL3698.Contig1_All	9.66	1	1	1	1.07405	7.73644	0.924931	7.29417	18.4073	6.26514
Unigene10120_All	15.43	1	2	2	0.764987	9.11936	0.788006	11.4558	17.8	8.45557
CL2559.Contig1_All	16.85	1	1	1	0.799277		0.776063		10.0339	4.4751
Unigene1072_All	5.84	1	2	2	0.792813	23.0064	0.798448	21.7722	33.4041	5.32568
CL2310.Contig1_All	3.16	1	2	2	1.03206	1.47375	1.12118	8.15009	75.5087	7.94287
Unigene8542_All	4.51	1	1	1	0.853859		0.754495		40.0733	6.20166
CL5739.Contig1_All	1.73	1	2	2	0.812675	25.6848	0.851637	20.1024	113.572	7.13721
CL1422.Contig2_All	1.87	1	1	1	1.14916		1.00269		77.7082	6.03662
CL1943.Contig3_All	7.98	1	2	2	0.991189	18.6119	0.795292	20.2029	51.3135	5.47803
CL5067.Contig2_All	3.42	1	1	1	0.969769		0.981716		45.5484	5.65576
CL6066.Contig2_All	9.82	1	1	1	1.12515	0.476344	0.989958	7.21429	12.0214	4.61475
Unigene18419_All	2.31	1	1	2	1.02357		1.05157		77.9407	7.29834
Unigene14555_All	7.27	1	2	2	1.08508	10.5759	0.974266	10.0967	24.371	7.56201
Unigene18933_All	4.68	1	1	1	1.06953		1.33918		35.0972	6.97607
CL85.Contig7_All	15.35	1	2	2	1.17421	4.09192	0.935803	0.448174	27.5839	7.91357
Unigene7905_All	2.51	1	1	1	0.96309		0.846921		69.4643	7.25439
Unigene11532_All	10.63	1	1	1	1.27384	58.0067	1.10007	11.0487	16.9583	8.1333
Unigene16752_All	3.71	1	3	3	0.985578	26.0983	0.821219	31.254	124.019	5.94775
Unigene14904_All	14.63	1	1	1	0.896891		0.919325		13.3764	7.23975
Unigene11857_All	2.31	1	3	3	0.835935	17.2642	0.982879	28.273	241.971	6.65381
CL8164.Contig1_All	0.97	1	4	4	0.835115	5.5749	0.893149	52.339	357.017	6.75635
CL6771.Contig1_All	5.81	1	2	2	1.19386	26.352	0.905278	13.5205	55.9039	5.56689
Unigene21537_All	8.12	1	2	2	0.92181	4.12417	1.0135	9.23162	31.07	7.89893
Unigene4836_All	4.05	1	2	2	1.0228	9.04695	0.782044	26.2637	53.0044	4.93213
Unigene16443_All	6.02	1	1	1	1.47693	13.9715	0.94841	15.6434	14.2794	5.2876
Unigene10060_All	8.39	1	2	2	1.16925	9.61867	1.26198	6.76069	29.5875	7.29834
Unigene2381_All	6.41	1	2	2	0.935077	10.5029	1.13669	5.21475	34.1313	7.23975
Unigene16274_All	8.64	1	1	2	1.23067	0.731113	1.27735	4.07298	25.4891	5.96045
Unigene8170_All	12.37	1	1	1	0.858013	0.0633439	1.2815	12.199	10.1623	5.14795
Unigene868_All	20.69	1	4	4	0.919873	15.8513	0.999197	15.8198	23.4078	6.68311
CL8695.Contig1_All	20.24	1	2	2	1.07678	6.94031	0.996164	12.8686	9.81759	6.50732
Unigene16129_All	4.25	1	4	4	1.02693	23.0343	1.00181	8.10968	131.992	6.94678
CL7815.Contig2_All	4.98	1	1	1	1.03916		0.991138		49.4097	8.51416
Unigene51_All	8.57	1	1	2	1.10797	18.3538	1.09109	18.744	39.9599	9.36377
Unigene3257_All	25.3	1	2	2	0.97525	14.016	1.01462	12.2593	9.01337	5.05908
Unigene12161_All	5.81	1	1	1	1.0297	16.6343	1.03987	1.07995	19.0264	10.5942
Unigene5015_All	3.16	1	1	1	1.21761		1.16409		56.7725	9.51025
Unigene3375_All	4.6	1	1	1	1.09356		1.14983		48.828	5.42725
Unigene3325_All	14.6	1	2	2	0.917112	10.7557	0.97215	8.00556	25.2254	9.40771
Unigene36701_All	29.33	1	3	3	1.1659	7.78705	1.45357	9.44505	8.66444	9.0415
CL819.Contig2_All	5.06	1	1	2	0.722547		0.602142		36.4335	6.13818
CL3739.Contig1_All	6.42	1	2	2	1.06729	7.77697	1.03981	1.51591	33.9387	5.19873
Unigene11827_All	19.64	1	2	2	0.964467	1.98693	1.01568	1.40181	12.541	10.3306
CL5448.Contig2_All	2.48	1	2	2	1.00986	13.2039	0.978159	9.10548	96.2554	7.35693
Unigene5612_All	8.42	1	2	2	1.06033	43.3744	0.93741	15.2678	22.3412	7.00537
CL1113.Contig1_All	10.87	1	1	1	1.01082	7.76156	0.937149	0.65285	14.5295	6.02393
Unigene14624_All	12.04	1	3	3	1.31406	35.0308	1.08379	21.5522	21.5145	5.52881
Unigene11582_All	1.38	1	1	1	0.910201		0.960736		128.074	5.89697
Unigene11822_All	3.22	1	2	2	0.923938	20.0863	0.860607	18.4912	72.6155	7.75244
CL9231.Contig1_All	4.73	1	1	1	0.860852	12.9711	0.631617	15.1079	19.0017	9.33447
Unigene9951_All	6.2	1	2	2	1.05714	0.0763689	1.07343	18.4795	50.962	7.15186
Unigene18341_All	1.94	1	2	2	0.890854	1.10149	0.819771	33.6174	116.507	7.78174
Unigene10137_All	11.3	1	2	2	1.27531	39.3765	0.574372	41.8462	19.6723	9.53955
Unigene8154_All	11.9	1	3	3	0.884803	2.37086	0.864572	58.5677	39.14	9.0708
Unigene11997_All	3.76	1	2	3	1.05744	4.28321	1.17502	27.452	71.9415	5.60498
Unigene4791_All	2.44	1	2	2	1.13994	17.9135	1.05518	13.4639	116.04	6.39209
Unigene5018_All	6.4	1	2	2	0.958246	11.381	1.3071	4.54273	51.6363	7.97217
Unigene17153_All	6.94	1	1	1	0.962363	27.7346	0.961543	18.568	16.4961	4.85596
Unigene19056_All	2.76	1	1	1	0.993612	4.48397	1.23322	8.07849	61.0043	6.75635
Unigene335_All	14.29	1	1	1	0.7744		0.881322		10.8474	4.62744
CL2434.Contig2_All	9.85	1	1	1	1.20647	9.20903	0.940966	13.5068	21.6308	6.31592
Unigene7851_All	6.44	1	1	1	0.907064		0.968504		36.2796	8.49951
CL6464.Contig1_All	2.11	1	1	1	0.966202		0.828455		68.9808	8.98291
CL9355.Contig1_All	7.67	1	2	2	1.19375	7.23672	1.00796	10.5505	33.4681	4.57666
CL4799.Contig2_All	5.88	1	1	1	1.05	20.1681	1.066	20.0938	20.3615	9.48096
CL2798.Contig4_All	25.37	1	1	1	0.970198		0.968128		7.63404	4.58936
CL5192.Contig1_All	3.51	1	1	1	1.11341	14.439	1.10885	15.0503	49.9545	5.66846
CL3530.Contig1_All	3.61	1	2	2	1.09528	17.5516	0.856862	24.0296	71.9759	7.07861
CL8844.Contig1_All	24.06	1	3	3	0.874044	14.2952	1.03245	7.98528	24.3806	5.93506
Unigene7482_All	2.04	1	1	1	0.839648		0.709706		80.7444	6.69775
Unigene215_All	1.19	1	1	1	1.03873		1.23938		112.367	5.69385
Unigene3009_All	3.35	1	1	1	0.928545	6.79202	0.850941	0.799551	40.9881	5.92236
CL4266.Contig6_All	33.33	1	1	2	0.971708		1.01934		7.59191	8.5874
Unigene549_All	3.24	1	1	1	1.05982	22.038	1.334	3.39611	38.2704	5.33838
Unigene562_All	4.37	1	1	1	0.904777		1.04671		40.0324	9.33447
Unigene791_All	7.28	1	2	2	1.01057	5.11454	1.44139	51.898	33.706	8.55811
Unigene22694_All	19.67	1	1	1	0.891627	14.8932	1.00898	18.3794	6.69145	9.53955
Unigene11899_All	3.94	1	1	1	1.18305		0.862196		45.4676	5.8335
Unigene11802_All	1.08	1	1	1	0.896197		1.00446		110.587	6.02393
CL7378.Contig1_All	10.37	1	2	2	1.06321	12.5613	1.06921	1.81665	43.0105	6.25244
Unigene9445_All	1.68	1	2	2	0.937306	0.494111	1.02852	3.02451	134.681	5.46533
CL97.Contig2_All	4.49	1	2	2	0.829416	19.0291	0.981469	4.81	58.7303	8.17725
Unigene18969_All	6.75	1	1	1	0.805697	29.369	0.822111	11.1254	18.021	8.80713
Unigene19532_All	5.32	1	2	2	1.23436	11.4619	1.04512	3.02802	50.6473	7.51807
Unigene3028_All	4.6	1	1	1	0.817139		0.786002		56.2951	7.98682
CL3933.Contig3_All	7.72	1	1	2	0.709578	15.1833	0.656936	15.5918	29.1472	5.05908
Unigene20726_All	0.62	1	1	1	0.989899	9.51423	0.985691	20.2599	209.97	5.31299
Unigene16464_All	7.66	1	2	2	0.854155	5.45972	0.797384	6.61851	23.3688	4.91943
Unigene21485_All	7.94	1	1	1	0.977053		0.982605		21.7054	4.86865
Unigene21690_All	16.39	1	3	3	1.0167	2.01426	1.31636	0.290888	25.6711	5.10986
Unigene15190_All	6.49	1	1	1	1.02139		1.00539		38.5911	5.74463
CL3809.Contig3_All	3.15	1	1	1	1.12958		1.27867		66.879	7.1665
Unigene7867_All	6.01	1	1	1	1.04498	4.53786	1.06214	7.04817	31.0217	8.11865
Unigene12368_All	5.21	1	1	1	0.936483	4.71179	0.679781	10.0311	23.9082	9.02686
CL3421.Contig3_All	10.53	1	1	1	1.0477		0.811043		23.3259	5.80811
Unigene3370_All	2.44	1	1	1	0.878893	8.55696	1.18873	1.3048	45.2803	9.02686
Unigene2963_All	2.12	1	1	1	1.15782	1.00408	1.11617	4.22613	53.916	5.42725
CL3349.Contig3_All	2.34	1	1	1	0.962436		1.07129		76.5205	7.09326
Unigene13616_All	14.29	1	1	2	1.10979	7.29008	1.31451	3.02707	12.1981	7.92822
Unigene5023_All	8.81	1	1	2	1.03776		1.06898		17.9866	10.4917
Unigene2624_All	2.73	1	2	2	1.14984	5.04439	0.637423	39.989	115.797	4.84326
CL7403.Contig1_All	6.09	1	3	3	1.10233	3.03655	1.36706	34.8383	58.7719	7.02002
Unigene18369_All	9.28	1	1	2	0.522657		0.638738		30.3698	8.04541
Unigene14204_All	2.23	1	1	1	0.807257		0.679338		48.0306	4.93213
Unigene11992_All	3.26	1	2	2	1.04344	7.56273	1.25955	7.02078	90.9475	7.79639
CL6404.Contig1_All	4.73	1	1	1	0.992875		0.742222		33.0125	5.22412
Unigene8236_All	2.36	1	1	1	1.078		1.01045		61.9024	5.75732
CL7293.Contig1_All	4.43	1	1	1	1.00966	2.11148	0.934028	8.47202	22.6774	8.04541
Unigene21238_All	4.72	1	2	2	0.958116	5.56427	0.968823	1.20595	48.2325	8.39697
Unigene19461_All	2.41	1	1	1	0.862138	1.0118	0.946887	10.6063	60.0861	6.90283
CL2551.Contig1_All	2.88	1	1	1	0.523954		0.482189		38.5195	9.0415
Unigene2843_All	1.15	1	1	1	1.1254		1.05658		98.9874	5.79541
Unigene18289_All	4.86	1	2	2	1.00184	5.86183	0.908245	0.436321	72.1544	8.60205
Unigene5571_All	5.76	1	1	1	1.17533		1.13259		31.1113	8.26514
Unigene3741_All	16.67	1	1	1	1.1497	26.8847	1.12112	11.7381	8.47339	9.65674
Unigene20662_All	1.34	1	1	1	0.815159		0.932786		89.9158	5.8208
Unigene4681_All	4.07	1	1	1	1.51534	7.60397	0.912781	18.4662	25.8353	9.5835
Unigene7620_All	1.27	1	2	2	0.927366	24.4829	1.08795	7.48351	132.124	8.48486
Unigene3686_All	7.05	1	2	2	0.978027	9.0337	1.01841	3.63195	31.8911	9.49561
CL8532.Contig2_All	18.39	1	1	1	0.903166	1.94137	1.0943	3.60173	9.79933	4.97021
Unigene21732_All	20.97	1	2	2	1.11768	9.8616	1.02777	8.44937	13.525	7.37158
Unigene18802_All	4.81	1	3	3	1.03005	3.77624	0.739507	20.2152	73.5213	5.8208
Unigene12454_All	7.5	1	2	2	0.972701	21.207	1.15367	3.247	22.8886	6.22705
CL1906.Contig1_All	13.16	1	1	2	0.990308		1.08793		13.0289	7.21045
Unigene20720_All	1.22	1	1	1	0.796604		1.00859		145.585	6.63916
CL3913.Contig1_All	20.37	1	2	2	1.10124	9.78937	0.878969	17.1475	11.4978	6.50732
Unigene21320_All	3.07	1	1	1	1.3933		1.41623		56.4439	5.26221
CL2192.Contig3_All	3.45	1	1	1	0.938642	0.936169	0.860238	0.0188577	61.6399	6.13818
Unigene12345_All	11.17	1	2	2	1.6241	0.642586	1.40195	0.615122	22.4544	5.8335
CL8193.Contig1_All	4.58	1	2	2	1.05073	11.612	0.813733	47.7386	44.6971	5.43994
CL4878.Contig2_All	8.02	1	1	1	1.14555		0.807151		17.0612	6.50732
CL376.Contig2_All	2.39	1	1	1	0.999034		1.14919		54.9754	8.92432
CL1267.Contig1_All	2.15	1	1	1	1.05434		1.33468		58.6199	6.63916
Unigene16678_All	5.56	1	1	1	0.88905	1.30521	0.811687	3.80235	17.517	8.00146
Unigene9752_All	2.98	1	2	2	0.936332	16.5056	0.741765	64.9696	95.169	6.50732
CL5051.Contig1_All	15.2	1	1	1	1.17642		1.16478		13.8054	9.61279
Unigene6611_All	3.8	1	1	2	1.13309		1.25765		17.6106	5.66846
Unigene11604_All	6.01	1	4	4	0.917573	3.80964	0.988596	1.59664	79.5328	5.51611
Unigene14340_All	3.83	1	1	1	0.887691		1.25585		35.1738	7.10791
Unigene20915_All	2.54	1	1	1	1.01578		1.15719		44.6081	5.26221
Unigene16573_All	7.08	1	2	2	1.14946	8.95672	1.12731	1.86388	36.567	5.80811
Unigene7865_All	5.95	1	2	2	0.690272	10.4766	0.866004	7.19601	39.3511	5.61768
Unigene1419_All	5.47	1	1	1	0.890709		1.15569		29.8728	5.35107
CL9606.Contig1_All	2.27	1	1	1	0.975622	10.6257	0.954769	2.72506	44.6631	8.88037
CL4812.Contig1_All	22.99	1	2	2	0.967338	21.7274	0.75327	34.3138	10.1058	5.70654
Unigene3096_All	5.51	1	1	1	0.829611		0.745992		30.3085	10.1841
Unigene18847_All	17.2	1	2	2	0.848261	4.00906	1.14385	1.91638	10.5095	9.48096
Unigene11700_All	1.77	1	2	2	0.995628	3.03513	1.02451	15.1561	120.501	5.52881
CL2060.Contig1_All	3.76	1	2	2	1.09059	7.47078	1.13172	3.94442	66.8686	7.23975
Unigene7596_All	5.31	1	2	2	0.915931	39.7273	0.934554	31.8861	42.8818	6.07471
Unigene16277_All	4.25	1	3	3	0.811694	8.26024	0.919592	8.34487	107.477	6.7124
Unigene14243_All	3.05	1	1	1	0.855516		1.40627		43.3356	6.3667
Unigene18872_All	7.69	1	3	3	1.12904	8.73909	0.947957	6.25294	45.3656	9.29053
CL2068.Contig1_All	1.27	1	1	1	0.86573		0.880866		98.4663	6.27783
CL2563.Contig2_All	8.74	1	2	2	0.922658	9.3746	1.09044	2.74088	31.8803	9.08545
Unigene2691_All	1.55	1	1	1	1.08362		1.14815		78.7552	6.66846
CL5111.Contig1_All	4.39	1	1	1	0.78079	19.625	0.859377	18.0879	35.0079	8.49951
CL7719.Contig1_All	4.48	1	2	2	1.0316	20.0579	1.02373	14.0313	54.3795	6.48096
Unigene26858_All	16.67	1	2	2	0.928311	10.0532	0.962912	5.69081	12.1064	9.93506
Unigene1266_All	8.59	1	2	2	0.86338	16.8078	0.726695	34.9769	36.7035	7.59131
CL4680.Contig1_All	2.17	1	1	1	0.818098	5.18621	0.730363	14.446	39.2701	5.45264
Unigene18396_All	2.28	1	3	3	0.86281	34.6487	0.911053	4.50593	163.037	5.5542
Unigene7605_All	1.97	1	1	1	0.875362		1.12791		89.4497	5.59229
Unigene3094_All	3.79	1	1	1	0.995063		1.00455		39.3921	8.95361
CL5796.Contig1_All	9.97	1	2	2	1.00488	1.3478	0.661694	44.4504	34.746	7.32764
Unigene14196_All	5.52	1	1	1	0.837079	2.25331	0.826966	20.8361	15.6533	9.75928
CL7810.Contig2_All	1.73	1	1	1	1.04423	22.2373	1.21759	22.0338	69.1254	5.56689
Unigene20557_All	19	1	2	2	1.41682	39.7459	0.993974	10.3178	10.6262	8.86572
CL5537.Contig3_All	1.9	1	1	1	1.69558	5.28946	3.80482	28.3608	59.7749	8.23584
Unigene5924_All	5.96	1	2	2	0.888601	11.6972	0.685127	42.3098	45.877	7.32764
Unigene16838_All	8.14	1	3	3	0.879614	32.1853	0.903082	14.9363	43.5419	6.56592
Unigene8201_All	2.38	1	1	1	0.824108	3.40393	1.18153	15.7752	55.9405	6.27783
Unigene16144_All	3.21	1	2	2	0.945182	14.4453	1.08379	28.7142	110.647	8.11865
Unigene14578_All	5.14	1	1	1	1.03233		1.2196		19.3181	8.19189
Unigene376_All	2.48	1	1	1	0.809344		0.949972		102.36	6.13818
CL9444.Contig2_All	2.22	1	1	1	1.15416	19.6293	0.98393	16.6043	54.7011	6.68311
CL935.Contig1_All	3.62	1	1	1	0.798956	15.7197	0.868365	8.57313	33.669	6.17627
CL6581.Contig1_All	5.94	1	2	2	0.967102	14.7326	0.957825	20.4578	60.3792	5.50342
Unigene21555_All	4.47	1	1	1	0.975244		0.937653		51.5434	5.51611
Unigene6211_All	10.37	1	2	2	0.88962	4.03251	1.08472	31.8387	27.4424	6.7124
CL1096.Contig1_All	3.9	1	1	1	0.847824		1.01297		34.3099	8.74854
CL8407.Contig1_All	12.9	1	1	1	1.02683	13.5189	0.806542	19.5885	7.0675	9.37842
Unigene5317_All	10.61	1	2	2	1.10812	16.6222	1.04421	9.2326	27.8331	6.31592
Unigene5158_All	10.65	1	2	2	0.979526	1.3739	1.1185	0.0478014	19.5314	5.03369
CL2795.Contig1_All	4.03	1	1	1	0.692634		0.819438		42.8959	6.96143
CL846.Contig2_All	1.8	1	1	1	0.855156	9.15743	1.10478	5.15704	54.6561	6.56592
Unigene7209_All	4.17	1	1	1	0.994886		0.988389		46.0597	8.41162
Unigene24072_All	14.85	1	1	1	1.29801		1.06351		10.8486	5.0083
Unigene9756_All	7.79	1	3	3	1.02494	7.77182	1.00837	5.40036	63.3793	5.42725
CL5152.Contig4_All	10.23	1	2	2	1.21516	5.58659	1.15344	11.918	24.3393	5.85889
Unigene962_All	4.67	1	1	1	0.959181	6.50236	0.9592	13.7848	22.8488	8.47021
Unigene3269_All	11.11	1	1	1	1.2282	3.31517	1.12641	19.1386	9.62191	9.64209
CL1962.Contig1_All	2.45	1	1	1	1.15628	23.0527	1.13079	11.1941	37.2074	8.60205
Unigene1051_All	4.17	1	3	3	0.886465	17.5934	0.91462	24.0109	96.0004	7.23975
Unigene9495_All	6.7	1	1	1	1.23682		0.875526		26.0445	5.23682
CL5352.Contig1_All	16.22	1	1	2	1.00263		0.956528		12.5551	4.32275
CL1548.Contig2_All	1.32	1	1	1	0.956636		1.11715		84.3713	5.08447
Unigene9897_All	6.76	1	1	1	0.736011		0.875756		30.6267	5.35107
Unigene543_All	4.55	1	1	1	0.966311	9.53067	0.941048	3.40859	52.9686	5.30029
Unigene12698_All	2.83	1	1	1	0.881038	0.800429	0.946223	1.27268	42.7329	5.37646
CL6663.Contig1_All	3.56	1	1	1	1.03571	3.70748	0.994355	4.2378	44.4998	7.04932
Unigene18609_All	7.43	1	2	2	0.779739	15.2239	1.02302	10.9273	44.6881	6.1001
CL5999.Contig1_All	15.38	1	1	1	1.12154	6.11841	1.11001	18.3679	21.2918	4.91943
Unigene18813_All	3.74	1	1	1	0.866438		0.932491		42.1784	5.68115
CL4532.Contig2_All	4.34	1	1	1	0.965153		0.97465		41.8565	7.66455
Unigene3316_All	14.69	1	2	2	1.00179	9.68499	1.01458	6.32372	16.166	4.56396
Unigene8220_All	5.44	1	1	1	1.06246	7.67054	0.72693	4.38348	44.5016	6.02393
CL8464.Contig2_All	1.18	1	1	1	0.710262		0.570913		73.9677	7.48877
Unigene18902_All	3.74	1	1	1	1.00324	13.6621	1.04858	1.78655	35.8515	8.71924
Unigene29346_All	6.94	1	1	1	0.968531		2.05159		15.9505	8.45557
Unigene9655_All	0.87	1	1	1	0.991488	3.23557	1.07365	6.55718	91.0584	6.39209
Unigene4979_All	4.64	1	2	2	1.01343	13.1445	0.931312	8.85116	73.6619	8.08936
CL7580.Contig2_All	2.89	1	1	1	0.882074		0.79555		29.3194	8.60205
CL2303.Contig1_All	4.67	1	1	1	0.884364	12.3924	0.633247	12.8793	16.0233	9.72998
Unigene29852_All	15.32	1	2	2	0.778402	30.139	0.793493	7.51926	14.5346	9.14404
Unigene21232_All	5.85	1	2	2	1.06902	6.52118	1.32766	15.7591	43.0658	8.98291
CL867.Contig1_All	5.73	1	1	1	0.787196	0.25101	0.832326	5.75022	17.742	8.45557
Unigene5523_All	1.86	1	1	1	1.11136		1.13376		65.1465	7.7085
CL2172.Contig1_All	2.93	1	1	1	1.04294	1.67928	1.24996	3.10986	42.3613	4.88135
CL5979.Contig1_All	1.68	1	1	1	0.762711		0.604834		54.4755	8.52881
CL5976.Contig2_All	4.87	1	1	1	0.99546		1.25148		38.161	9.27588
CL4122.Contig2_All	8.55	1	1	1	1.00007	0.877162	0.981749	9.6154	13.5334	9.43701
CL5698.Contig2_All	1.25	1	1	1	1.01221	10.5066	0.953172	6.06401	118.312	5.85889
Unigene16120_All	26.79	1	2	2	0.93732	7.33067	0.960317	5.87461	12.0456	9.43701
Unigene7128_All	2.42	1	3	3	0.911905	20.9055	0.8451	28.6758	142.69	5.90967
Unigene14978_All	1.69	1	1	1	1.06136	1.56562	0.977323	4.86382	53.3985	7.25439
Unigene10119_All	4.26	1	1	1	1.01265	1.13223	0.920893	2.27205	20.7879	6.7417
CL8050.Contig2_All	3.38	1	1	1	1.15292	1.42487	1.31901	10.3618	26.4424	5.75732
Unigene11616_All	3.65	1	1	1	0.989133		1.14353		35.72	5.88428
Unigene615_All	9.09	1	2	2	1.02242	6.32262	1.00338	9.4607	21.4911	9.48096
Unigene21276_All	3.95	1	1	1	1.45509		1.04903		27.9344	4.97021
CL4134.Contig1_All	1.97	1	1	1	1.03391	5.28888	1.00442	4.4879	45.4176	9.05615
Unigene9782_All	2.92	1	1	1	0.998212		1.11811		38.2024	6.7124
CL4188.Contig2_All	4.26	1	3	3	0.85302	4.13376	0.825574	0.873495	88.1031	7.53271
Unigene5894_All	5.53	1	1	1	1.24523		1.02804		21.8862	8.79248
CL5380.Contig1_All	5.58	1	2	2	0.910237	0.29478	0.934462	24.5418	43.6897	5.35107
Unigene9508_All	2.94	1	2	2	0.918287	17.3258	0.877845	7.36964	105.862	6.30322
Unigene13135_All	13.21	1	1	2	0.903849		0.957491		12.3099	7.06396
CL814.Contig2_All	1.55	1	1	1	0.996723	1.62196	0.90263	4.61609	58.3735	7.56201
Unigene164_All	1.11	1	2	2	0.966054	23.742	1.06318	3.65115	237.598	5.75732
Unigene7519_All	5.07	1	1	1	0.914263		0.595366		15.5399	6.68311
Unigene3074_All	3.05	1	1	1	0.935488	2.43463	0.676643	7.10607	36.6324	6.87354
Unigene19004_All	7.32	1	1	1	1.12275	8.29066	1.18317	6.43272	14.0442	9.36377
Unigene4866_All	1.78	1	1	1	0.97396		0.947351		89.0616	6.07471
Unigene16868_All	11.34	1	2	2	1.16848	8.49374	0.940123	14.2989	32.4942	7.40088
Unigene20851_All	4.26	1	3	3	1.20824	54.0045	1.04865	7.30828	120.895	5.46533
Unigene10258_All	4.4	1	1	1	0.858443	3.31334	0.898278	10.5254	29.5651	6.771
Unigene7505_All	5.83	1	1	1	0.773567		0.863509		33.098	7.69385
CL5147.Contig2_All	3.84	1	1	1	0.829626		0.767858		43.366	6.85889
Unigene16638_All	2.87	1	1	1	1.13369	8.80954	1.05157	3.19782	35.6098	7.41553
Unigene3279_All	4.34	1	2	2	0.96907	20.6561	1.16998	10.2952	67.309	9.0415
Unigene2845_All	2.77	1	1	1	0.817559	8.96639	0.872753	11.4911	73.0301	5.56689
CL5357.Contig1_All	8.7	1	1	1	1.24408		0.989105		22.6418	6.81494
CL8333.Contig1_All	2.84	1	2	2	0.876322	27.6442	0.761457	16.2969	88.4535	5.09717
CL1048.Contig1_All	1.9	1	2	2	0.871101	11.4013	1.148	7.84789	142.555	6.55127
Unigene18790_All	7.18	1	3	3	0.780077	30.9898	0.798817	30.7769	48.4867	7.92822
CL6361.Contig1_All	10.05	1	1	1	1.33557		1.07992		21.2756	5.42725
Unigene16584_All	6.67	1	1	1	1.02888		1.11355		18.3649	10.0962
Unigene12364_All	3.6	1	1	1	0.924078	5.43673	0.832837	22.3721	25.5463	7.09326
CL168.Contig2_All	18.97	1	1	2	0.943229	17.2004	1.06085	17.8563	12.6116	9.90576
CL6643.Contig1_All	4.38	1	2	2	1.01902	12.6826	1.17574	6.18811	57.8008	7.62061
Unigene16922_All	2.71	1	1	1	1.02486		1.15483		32.1578	8.68994
Unigene12446_All	4.65	1	3	3	0.934573	19.5731	0.917301	35.7266	83.0065	6.88818
CL1554.Contig1_All	5.45	1	1	1	0.870665	9.77137	0.755153	12.8451	18.0002	4.79248
CL6253.Contig6_All	7.72	1	2	4	0.889424	14.3767	0.789535	21.4018	68.7261	7.1958
Unigene9759_All	0.98	1	1	1	0.570501	24.8131	0.54046	23.6112	93.332	6.26514
CL7663.Contig2_All	1.52	1	1	1	1.07843		1.22328		107.285	5.16064
Unigene18450_All	2.15	1	1	1	0.95983	2.3557	1.01711	1.5461	72.8578	6.72705
CL9357.Contig2_All	15.49	1	1	1	1.12533		1.0042		7.81502	6.50732
Unigene16278_All	1.18	1	1	1	0.790832	11.6117	0.943817	9.93448	112.427	6.39209
Unigene1239_All	3.57	1	1	1	0.89266	14.2123	1.17166	21.252	18.661	9.0708
Unigene9914_All	17.54	1	2	2	0.999705	5.19284	0.992415	2.71934	12.6084	7.06396
Unigene12089_All	4.94	1	1	1	0.948772	4.41036	0.906987	15.3724	18.1868	5.33838
Unigene3123_All	9.16	1	1	1	1.95532	5.77412	1.01702	25.317	13.4146	4.88135
Unigene2714_All	1.15	1	1	1	0.806537	8.09202	0.881364	5.35251	78.5418	6.22705
Unigene2799_All	1.52	1	1	1	1.02601	13.1532	1.55234	5.586	59.1364	7.02002
Unigene21166_All	7.37	1	1	1	0.823733	7.76075	0.707512	12.2681	37.7145	8.26514
Unigene12699_All	6.25	1	1	1	1.22314	9.33095	1.0484	13.7701	19.6871	7.13721
CL3890.Contig1_All	6.35	1	2	2	1.01332	0.189305	0.994605	4.90267	34.9064	4.42432
Unigene16508_All	4.1	1	2	2	0.951717	18.606	1.10397	27.4981	47.6885	6.56592
CL1236.Contig2_All	4.38	1	1	1	0.714833		0.59353		34.3522	5.30029
CL7709.Contig1_All	5.17	1	1	2	1.07512		0.992209		60.4071	7.04932
Unigene21709_All	4.1	1	1	1	0.996897		1.09867		42.4528	6.62451
CL7871.Contig1_All	3.29	1	1	1	0.961872		0.881653		43.352	8.08936
Unigene861_All	2.88	1	1	1	1.09001	10.4323	1.42046	30.5923	29.9411	10.4624
Unigene12098_All	6.38	1	1	1	1.18936	1.49033	1.22459	2.10585	15.4167	10.5063
Unigene2319_All	1.32	1	2	2	1.02943	15.4788	1.05138	13.1766	111.634	5.38916
Unigene10402_All	17.48	1	2	2	1.05001	13.3538	0.927799	22.4033	10.3301	7.86963
CL326.Contig1_All	3.69	1	2	2	0.991051	4.40835	1.14626	2.47478	75.6486	4.65283
Unigene12149_All	3.64	1	1	1	1.08762		1.055		62.0101	7.31299
Unigene11943_All	3.59	1	1	1	0.956329		0.833638		27.8693	6.37939
Unigene18549_All	5.08	1	2	2	1.10716	9.17522	0.925024	16.0831	46.0338	8.48486
Unigene21372_All	11.38	1	1	2	0.855642		0.828401		18.4645	5.40186
CL1512.Contig1_All	10.64	1	1	1	1.83021	20.3954	1.06045	7.41651	10.6498	9.99365
Unigene26877_All	22.39	1	1	1	0.934685	11.0364	0.902222	9.07872	7.22362	4.94482
CL1176.Contig1_All	2.8	1	1	1	0.843858		0.794082		79.5491	7.38623
CL2047.Contig3_All	5.42	1	1	1	0.954463	13.1835	0.986826	13.9079	37.4147	10.0229
Unigene12884_All	5.68	1	1	1	1.20081		1.04516		24.613	9.5249
Unigene3034_All	3.01	1	1	1	0.906386	12.0609	1.07475	12.4544	41.8239	6.01123
Unigene4922_All	1.49	1	1	1	0.934881		1.21111		105.103	7.34229
Unigene10094_All	2.45	1	1	1	0.656838		0.75299		40.9338	9.05615
Unigene20848_All	1.15	1	1	1	1.1195		1.22986		165.61	6.55127
Unigene1123_All	7	1	2	2	0.955662	1.65135	0.74091	55.7848	33.498	8.20654
Unigene5956_All	4.98	1	1	1	1.0461		1.07647		29.1053	8.45557
Unigene22736_All	8.64	1	1	1	1.14627		0.809965		18.3069	6.02393
CL8526.Contig3_All	2.52	1	1	1	0.838409		1.23807		53.6462	5.30029
CL5315.Contig1_All	6.75	1	1	1	0.810386	2.23158	0.874897	12.3726	18.2055	9.01221
CL3655.Contig1_All	2.9	1	1	1	1.32227		0.995413		69.5679	6.45557
Unigene12283_All	2.16	1	1	1	0.857618		0.82003		83.7758	6.78564
Unigene21478_All	2.79	1	1	1	1.08569		0.992893		42.7674	10.0522
Unigene7587_All	5	1	1	2	1.2149		1.0817		48.9268	9.49561
CL4368.Contig1_All	4.87	1	1	1	1.69092	49.387	3.11927	66.1807	24.4353	7.59131
Unigene5548_All	12.37	1	3	3	0.85372	17.7821	0.975201	10.7612	21.3329	7.56201
Unigene3126_All	4.59	1	1	1	0.963976		0.878791		49.2723	9.21729
Unigene12657_All	3.89	1	1	1	0.836369		1.04429		19.9115	6.78564
CL1192.Contig3_All	3.21	1	1	1	1.649	72.7951	0.993267	34.3683	51.4962	5.88428
Unigene5392_All	9.49	1	1	1	0.939042	1.79433	0.740482	6.61963	17.245	10.2866
Unigene20893_All	17.39	1	3	3	1.11331	8.63003	1.11536	1.52614	28.4972	9.5835
Unigene5268_All	4.23	1	1	1	1.14954		1.2174		47.7727	6.69775
CL8868.Contig1_All	5.64	1	1	1	1.00499		1.6843		30.1347	6.21436
Unigene21673_All	3.63	1	1	1	1.05357	6.33869	0.983734	10.7805	21.2637	5.12256
CL8276.Contig1_All	1.74	1	1	1	1.00681	1.79086	1.00647	6.45481	73.3775	5.68115
Unigene19109_All	6.8	1	1	1	1.06251	18.1738	1.10176	27.5853	28.1074	6.40479
Unigene17063_All	3.49	1	1	1	1.03958		0.881687		35.2971	5.69385
CL6899.Contig2_All	14.46	1	2	2	1.21717	18.6352	1.01597	22.0843	17.6461	5.65576
Unigene14276_All	6.96	1	1	1	1.28114		0.906623		31.225	5.68115
Unigene734_All	2.7	1	1	1	0.969125		0.798553		54.0685	7.73779
Unigene18368_All	2.05	1	1	1	1.01528		0.916348		89.014	6.22705
Unigene14762_All	5.05	1	1	1	0.96016	7.26704	1.15834	26.2977	35.4547	8.83643
CL4194.Contig1_All	4.42	1	1	2	0.695617	1.55392	0.860858	17.1782	39.8245	6.72705
Unigene19475_All	7.96	1	1	1	0.945488		0.858552		22.1046	5.40186
Unigene9457_All	1.96	1	1	1	0.849712	14.549	1.02844	3.4643	61.6446	6.62451
CL7492.Contig5_All	16.25	1	1	1	0.993854	11.8202	1.1879	5.82922	8.94987	9.59814
CL5316.Contig1_All	4.86	1	2	2	0.816648	32.3852	0.754638	3.65354	42.4207	6.99072
Unigene10374_All	8.7	1	1	1	0.945767	1.27715	1.06955	4.07458	14.9079	9.90576
CL6980.Contig1_All	2.61	1	1	1	0.921306	1.26875	0.952216	19.2008	47.8516	6.20166
Unigene14109_All	1.6	1	1	1	1.13535		0.758128		56.7231	9.68604
CL492.Contig1_All	2.74	1	2	2	1.04816	18.9868	0.999467	6.60539	94.2761	6.43018
Unigene14569_All	5.81	1	1	1	1.32487		0.892368		26.4925	9.42236
CL5980.Contig1_All	4.21	1	3	3	0.95842	40.5474	1.05936	22.2358	80.5092	7.09326
CL520.Contig4_All	1.37	1	1	1	0.741683	8.47186	0.769629	30.5473	81.6564	5.64307
Unigene5923_All	2.96	1	2	2	0.890818	1.79886	0.842154	18.5512	59.9819	8.93896
Unigene9795_All	21.23	1	2	2	0.953223	45.3637	1.12465	13.1899	16.1454	6.58057
Unigene13779_All	1.19	1	2	2	0.827473	34.1852	0.920416	17.1945	153.258	5.66846
Unigene9690_All	7.04	1	2	2	1.01146	5.14697	1.03479	3.84331	23.4541	9.65674
Unigene14926_All	2.57	1	1	1	0.969963		1.06531		49.8628	4.95752
CL6954.Contig1_All	4.62	1	1	1	0.994268		0.739269		33.5724	9.1001
Unigene18921_All	2.16	1	1	1	0.938405		1.01427		45.5794	6.65381
Unigene19209_All	18.42	1	1	1	0.981465		1.06216		7.99607	6.34131
Unigene10666_All	2.92	1	2	2	1.12088	1.14117	1.16442	6.26708	59.346	6.15088
Unigene10403_All	5.37	1	1	1	0.998015		0.807182		26.4127	5.85889
CL8319.Contig1_All	1.51	1	1	1	1.04836	8.50769	1.50749	27.494	79.4291	6.90283
Unigene14429_All	7.19	1	1	1	1.01078		1.0525		16.4137	7.43018
CL5614.Contig2_All	3.47	1	1	1	0.318484		0.565527		38.2328	8.11865
CL8878.Contig1_All	11.59	1	2	2	0.842806	26.7224	1.10837	77.5335	17.9769	6.68311
Unigene21158_All	5.13	1	1	1	0.929041	24.5085	1.01206	11.1337	48.4347	5.87158
Unigene2769_All	4.62	1	3	3	1.12645	14.5601	0.968816	14.5698	94.3295	7.28369
Unigene16878_All	12.33	1	2	2	0.982457	11.4029	1.06147	27.2876	24.9992	9.0415
CL6254.Contig2_All	4.7	1	1	2	0.877555		0.550838		44.9411	5.79541
Unigene11632_All	2.72	1	1	1	0.958702		0.966248		37.3179	4.77979
CL7408.Contig2_All	2.01	1	1	1	1.00944	10.0906	1.01515	7.19172	72.199	6.06201
Unigene16053_All	2.66	1	1	1	0.636628		0.841347		54.0919	7.86963
Unigene14317_All	8.03	1	2	2	0.947126	5.95016	0.912083	7.08683	39.8662	5.37646
Unigene18840_All	1.83	1	1	1	0.830964		0.782538		72.7971	6.55127
Unigene16345_All	3.22	1	1	1	1.40548		1.11398		44.1962	5.74463
Unigene14934_All	11.72	1	2	2	0.967234	6.81206	0.819062	4.42132	15.6842	7.26904
Unigene9478_All	1.85	1	1	1	1.12635		0.978415		85.5386	5.18604
Unigene18788_All	6.75	1	2	2	0.909599	19.2213	1.08257	0.631942	45.9199	8.47021
CL6449.Contig1_All	4.96	1	1	1	1.09546	3.15324	1.02315	6.51569	16.4085	9.92041
Unigene21775_All	3.28	1	2	2	1.04452	4.69618	1.01208	29.5865	49.0148	5.41455
Unigene388_All	2.14	1	1	1	0.939218		1.26741		61.9222	5.56689
Unigene19508_All	2.16	1	1	1	0.838004		0.777321		42.6792	8.51416
Unigene6620_All	3.76	1	1	1	1.18876		1.12316		21.3243	6.27783
CL5798.Contig3_All	1.61	1	1	1	1.29787		1.09922		55.5106	8.22119
Unigene14594_All	2.99	1	1	1	0.871322	8.06045	0.97844	5.33076	28.7377	8.30908
Unigene9852_All	12.68	1	1	1	0.834461		0.745656		15.9753	8.42627
Unigene9751_All	5.15	1	3	3	0.97193	9.01982	0.724912	83.9052	91.2423	5.37646
Unigene14969_All	16.31	1	2	2	1.34174	14.9836	1.02534	1.62164	15.6962	7.10791
Unigene12701_All	3.87	1	1	1	1.18885		0.958556		38.2358	6.23975
Unigene3119_All	3.48	1	1	1	1.02231		1.06617		35.4021	5.09717
Unigene9448_All	3.06	1	1	1	1.05635		1.05924		43.671	5.8208
CL5524.Contig3_All	31.08	1	1	2	1.21519		1.03113		8.55243	8.54346
CL539.Contig1_All	3.24	1	1	1	0.90323		1.0344		37.2642	4.7417
Unigene14258_All	2.61	1	1	1	0.807736		0.959977		59.6012	7.84033
CL7478.Contig1_All	4.36	1	1	1	0.989765		1.06885		39.0778	9.67139
Unigene12072_All	8.04	1	1	1	0.954777	0.359181	0.975982	13.1008	30.4988	5.49072
Unigene4932_All	1.95	1	1	1	0.757948		0.763021		41.9717	7.91357
Unigene22066_All	11.63	1	1	1	0.956295		1.31943		9.87143	9.56885
Unigene16620_All	4.52	1	1	1	1.0782		1.0138		24.2777	6.20166
CL5924.Contig1_All	3.18	1	1	1	0.991262	11.6589	0.572507	18.398	40.9901	7.2251
Unigene21322_All	0.96	1	1	1	0.831705		0.905203		93.3168	8.79248
Unigene16385_All	10	1	1	1	1.14586		1.01334		20.2666	9.37842
CL3024.Contig1_All	8.84	1	2	2	0.997946	18.8859	0.915776	1.8741	27.5115	8.47021
Unigene20909_All	2.31	1	1	1	0.849242	21.7616	1.04195	3.97172	45.4143	9.36377
Unigene8150_All	2.41	1	1	1	1.03716	10.9942	1.08927	14.5221	40.9711	5.07178
CL2162.Contig3_All	26.87	1	2	2	1.31422	12.2015	1.07744	5.48929	7.36384	8.54346
CL888.Contig1_All	3.47	1	1	1	1.02213		1.11206		44.1861	7.28369
CL3433.Contig2_All	0.98	1	1	1	1.20206	9.5297	1.26645	0.32239	105.718	7.76709
Unigene14592_All	4.85	1	1	1	0.952799	10.7422	0.733636	16.5645	30.2576	7.82568
CL5650.Contig1_All	3.48	1	1	1	1.0249		1.0937		34.6845	8.63135
Unigene1234_All	8.15	1	1	1	1.30519	12.0477	2.108	32.4852	20.494	6.52197
Unigene323_All	3.73	1	1	1	1.20435		1.21669		53.2756	6.65381
Unigene28230_All	7.19	1	1	1	1.01817		0.917727		15.1024	5.59229
CL1204.Contig2_All	7.94	1	1	1	0.793451		0.764517		23.4153	8.35303
Unigene3179_All	13.14	1	1	1	0.950714		1.0493		15.369	10.6089
Unigene11926_All	7.81	1	2	2	1.07335	2.35896	0.965284	6.94465	37.3567	5.37646
Unigene11612_All	2.05	1	1	1	0.933425		0.95609		80.1621	6.78564
CL3665.Contig1_All	2.55	1	1	1	0.946371		0.899894		57.4701	8.98291
Unigene14545_All	4.43	1	1	1	1.04157		1.13044		22.8359	5.10986
Unigene11876_All	4.84	1	1	1	0.837387		0.930058		32.4804	6.69775
CL938.Contig2_All	1.72	1	1	1	0.843431		0.563472		89.7412	7.04932
CL8437.Contig1_All	1.57	1	1	1	0.960465	59.7072	1.00629	3.88682	51.755	6.3667
Unigene20895_All	2.81	1	1	1	1.23904		0.956034		55.9896	6.22705
CL3496.Contig3_All	2.03	1	1	1	0.846221		0.963479		37.1957	9.43701
CL6999.Contig1_All	8.4	1	1	1	1.26906	1.68843	1.17874	1.6339	15.2791	4.53857
Unigene17453_All	5.56	1	1	1	1.0806		0.753574		33.6601	7.18115
Unigene5228_All	2.58	1	1	1	1.16883		1.03573		71.0545	5.52881
Unigene14262_All	3.51	1	1	1	1.11958		1.2846		69.7654	5.47803
Unigene21228_All	1.67	1	1	1	1.12023		1.03738		52.5642	7.95752
Unigene13031_All	4.17	1	1	1	1.03449		1.19562		37.6622	6.06201
Unigene14420_All	8.38	1	1	1	0.953815	6.45771	1.07962	14.8799	21.6502	8.67529
Unigene7919_All	13.27	1	2	2	0.965666	18.4788	0.892927	8.88425	24.679	8.99756
Unigene14312_All	2.28	1	1	1	1.22135		0.898683		89.318	5.43994
Unigene20904_All	0.65	1	1	1	1.09262		1.03859		84.7515	5.0083
Unigene21209_All	1.62	1	1	1	0.887037		0.666317		74.0419	6.44287
CL2618.Contig2_All	2.5	1	1	1	1.08887		0.776527		90.3643	6.16357
CL9425.Contig1_All	2.7	1	1	1	1.02702	1.96096	1.04865	4.58975	25.0006	6.3667
Unigene9414_All	1.22	1	1	1	1.04607		1.23773		83.4947	7.60596
Unigene341_All	5.36	1	2	2	1.03555	0.0243619	0.763324	19.0392	49.7617	5.2876
Unigene5495_All	2.93	1	1	1	1.00339		0.766278		45.6766	7.2251
CL5067.Contig1_All	3.42	1	1	1	0.740477		0.765424		45.5784	5.65576
Unigene18901_All	2.13	1	2	2	1.15217	17.5475	1.07617	12.0719	105.566	6.91748
CL3044.Contig3_All	4.46	1	1	1	1.00093	8.26234	1.21844	9.3067	22.2961	8.08936
Unigene16290_All	2.6	1	1	1	0.966897		1.19047		51.1771	6.29053
CL1209.Contig1_All	0.64	1	1	1	0.925223		1.01507		201.856	5.74463
Unigene9843_All	4.93	1	1	1	1.1141	9.68909	1.32922	3.15377	16.7714	5.79541
Unigene20972_All	5.82	1	2	2	1.03624	1.21151	0.754685	23.5368	40.7485	5.88428
Unigene277_All	4.17	1	1	1	0.751769		0.990641		34.6203	6.29053
CL5351.Contig1_All	6.93	1	1	1	0.959273		0.997733		11.1376	9.29053
CL4861.Contig1_All	17.5	1	1	1	0.691611	3.73755	0.647112	25.9279	8.8214	7.38623
Unigene14380_All	8.59	1	1	1	0.766765		0.842717		32.6368	8.67529
CL3565.Contig3_All	13.79	1	1	1	1.05594		0.802086		12.7683	9.14404
CL839.Contig5_All	1.04	1	1	1	0.966771	10.7797	0.959013	11.8874	77.7623	9.1001
Unigene907_All	7.73	1	1	1	0.980457	17.0649	0.84298	10.7092	21.6383	8.79248
Unigene454_All	4.52	1	1	1	0.88608		1.07063		47.7973	5.65576
Unigene5031_All	3.12	1	1	1	1.14547		0.967129		43.6095	7.10791
CL8830.Contig2_All	4.78	1	1	1	1.08418	1.03254	1.03309	0.121171	25.2617	8.01611
Unigene7991_All	3.46	1	1	1	0.948366	4.15991	1.14294	5.88963	44.06	7.56201
CL4548.Contig1_All	13.33	1	1	1	1.08676		1.10651		8.41901	6.46826
Unigene16383_All	1.81	1	1	1	0.966657		0.859064		53.0333	9.30518
Unigene18963_All	6.51	1	1	1	0.795643		0.860651		18.8505	6.13818
CL7841.Contig1_All	6.55	1	1	1	0.860227		1.02037		19.2976	4.7417
CL1499.Contig1_All	0.95	1	1	1	1.11163		0.980987		105.047	6.34131
Unigene16563_All	3.05	1	1	1	1.0766		1.21777		55.8068	9.0708
Unigene5615_All	2.42	1	1	1	0.900875		0.948609		37.5772	8.07471
Unigene7150_All	3.88	1	1	1	1.10647		0.900982		28.0278	8.104
Unigene14210_All	2.26	1	1	1	0.970584		0.805541		57.6484	8.63135
Unigene13884_All	1	1	1	1	0.989244	28.4722	0.758601	21.5551	136.373	8.30908
Unigene21323_All	3.39	1	1	1	0.913644		1.01895		56.771	6.62451
CL4871.Contig4_All	1.36	1	1	1	0.755796		1.61697		59.3123	8.98291
Unigene14025_All	1.43	1	1	1	0.993915		0.866875		85.4255	4.83057
Unigene15112_All	5.65	1	1	1	0.989342	11.3793	1.03861	4.12659	14.768	9.89111
Unigene16880_All	4	1	1	1	1.10401	3.84047	0.998562	13.2508	19.3389	4.94482
Unigene16433_All	3.48	1	1	1	1.04315	4.86867	1.41344	16.5856	32.6888	7.1958
CL3052.Contig1_All	3.34	1	1	1	0.711745		0.658826		33.1713	8.646
CL1756.Contig1_All	3.23	1	1	1	0.97092	9.9126	0.955266	1.80122	42.4396	6.02393
Unigene16844_All	2.11	1	1	1	0.888376	10.0826	0.720767	2.8542	37.8837	5.78271
CL8735.Contig2_All	1.73	1	1	1	1.06574	5.47192	0.856244	12.0035	39.7241	5.22412
Unigene19116_All	12.58	1	3	3	0.937632	3.22548	0.979071	0.777456	34.9597	5.31299
CL9318.Contig2_All	2.97	1	1	1	0.931988	22.9274	0.944978	42.6652	53.4527	5.42725
Unigene3173_All	10.27	1	1	1	0.849665		0.602003		16.5424	4.729
Unigene882_All	6.25	1	1	1	0.914403		1.01477		27.5812	5.31299
Unigene83_All	1.17	1	1	1	1.09335		0.921517		133.231	6.18896
Unigene18996_All	17.71	1	2	2	0.87269	7.36429	0.922885	5.17297	10.0381	4.50049
Unigene24756_All	25	1	1	1	1.01164	18.7261	2.36031	18.9879	4.97979	9.53955
Unigene19439_All	6.13	1	1	1	1.08388		1.05193		17.6587	9.23193
Unigene8928_All	2.9	1	1	1	1.0367	0.311226	1.21426	8.05551	27.1328	8.25049
Unigene9446_All	1.92	1	1	1	0.860528	20.6776	0.828941	5.36766	92.6073	6.37939
Unigene9796_All	3.46	1	2	2	1.04879	19.1252	1.20625	3.61272	50.9624	7.69385
Unigene10458_All	3.8	1	1	1	1.10047	6.32444	1.53261	18.3648	40.8445	6.07471
CL4298.Contig2_All	3.86	1	2	2	0.780535	9.74197	0.676689	6.50495	65.777	8.55811
CL6140.Contig3_All	1.35	1	1	1	0.784887	16.0457	0.457066	35.1739	59.3713	9.45166
Unigene18507_All	3.37	1	1	1	1.05128		1.09777		52.0412	4.24658
Unigene14962_All	16.13	1	1	1	0.966142	6.03164	1.02745	4.43549	9.71214	9.5249
Unigene869_All	2.69	1	1	1	1.06362	1.17203	1.01616	2.44204	36.7192	8.93896
Unigene16592_All	6.67	1	1	1	1.02847	7.17344	0.965193	7.26365	18.2575	7.38623
Unigene5586_All	6.85	1	1	1	0.880735	15.205	1.74001	29.7204	16.2972	8.88037
Unigene21118_All	6.47	1	1	1	0.806118		0.849908		34.9093	7.94287
Unigene14722_All	3.47	1	1	1	1.1145		0.718651		48.1369	5.84619
Unigene12181_All	5.74	1	2	2	1.00838	29.6667	1.01225	21.5686	48.961	5.89697
Unigene7423_All	2.66	1	1	1	0.938223		0.994983		33.4939	6.13818
Unigene14662_All	3.54	1	1	1	1.25818	3.44841	1.14669	4.84837	22.1505	7.18115
Unigene9777_All	1.69	1	1	1	0.764687		0.946577		72.6787	8.25049
Unigene18322_All	2.31	1	1	1	0.846084		0.85866		42.0028	10.814
Unigene16362_All	4.31	1	1	1	0.965941		0.970022		41.0741	9.80322
Unigene20947_All	2.59	1	1	1	0.782088		0.962017		39.4783	8.22119
CL6885.Contig1_All	3.51	1	1	1	1.11026		0.962319		65.9175	6.97607
Unigene820_All	7.96	1	1	1	1.1806	58.3633	0.382334	18.5078	12.3204	9.61279
Unigene7358_All	2.25	1	1	1	0.859938		1.05633		68.1516	7.28369
Unigene10436_All	1.87	1	1	1	0.905253	9.93238	1.0589	13.6878	41.474	6.91748
Unigene9359_All	1.6	1	2	2	0.700153	46.6535	0.804504	14.3633	140.253	6.31592
Unigene609_All	1.7	1	1	1	1.18887	13.4122	1.13401	11.8974	66.5208	6.31592
Unigene11814_All	0.89	1	1	1	0.875948		0.992553		100.265	6.65381
Unigene14606_All	3.23	1	1	1	0.95338	8.28003	0.9646	27.7287	40.7884	9.78857
CL2955.Contig3_All	4.33	1	1	1	1.0633		1.18365		34.8481	6.354
CL8358.Contig3_All	9.8	1	1	1	0.91727		1.25959		11.3551	9.20264
CL3155.Contig2_All	3.45	1	1	1	1.00451	4.04635	1.0001	16.1806	25.9244	8.32373
Unigene5417_All	6.15	1	1	1	1.12555		1.22997		20.269	6.07471
Unigene12635_All	3.21	1	1	1	0.981584		0.810152		51.5497	8.11865
Unigene37433_All	8.64	1	1	1	1.37502		1.08537		9.35908	9.34912
CL3899.Contig1_All	6.65	1	2	2	1.02309	6.91261	1.06197	9.52554	35.5319	7.1665
Unigene11824_All	1.68	1	1	1	0.893546		0.807455		44.9675	9.24658
CL2240.Contig1_All	9.55	1	1	1	1.54373		1.75594		17.6451	6.59521
Unigene17077_All	3.38	1	1	1	1.13511		1.0169		26.4037	5.14795
Unigene27657_All	28.33	1	2	2	1.2717	11.7358	1.12211	4.3349	6.67848	6.50732
Unigene9813_All	2.81	1	1	1	0.932706		0.75049		31.8016	6.07471
Unigene10408_All	6.61	1	2	2	1.08993	2.01165	1.02803	5.85041	29.2895	10.0229
Unigene10175_All	1.75	1	1	1	1.02696		0.976892		63.8216	7.25439
Unigene14611_All	6.02	1	1	1	1.12398	4.24573	0.938641	0.975911	17.9316	10.5649
Unigene16529_All	5.88	1	1	1	1.07225		1.02442		18.278	8.45557
Unigene7855_All	5.23	1	2	2	1.26345	16.868	3.34205	18.6029	38.6077	5.23682
Unigene37282_All	6.48	1	1	1	0.924877		1.15636		11.7296	10.6235
CL7520.Contig2_All	5.57	1	2	2	1.02579	29.4463	0.863655	51.2987	42.1988	6.59521
Unigene21547_All	9.23	1	1	1	1.06836		0.93005		14.8888	4.93213
CL1578.Contig1_All	3.87	1	1	1	1.14863		0.9703		35.2328	5.69385
CL6210.Contig2_All	3.92	1	1	1	0.842575		0.736078		44.0142	6.771
Unigene14521_All	3.8	1	1	1	0.919448		1.11783		57.2917	4.76709
Unigene21091_All	14	1	1	1	0.789862		0.989193		11.0614	6.354
Unigene18943_All	1.64	1	1	1	1.19555		1.1877		82.117	5.16064
CL9398.Contig1_All	4.26	1	1	1	0.878238		0.96846		40.7486	8.77783
CL4623.Contig1_All	5.26	1	2	2	0.858075	15.283	0.844403	15.0042	46.3712	5.96045
Unigene9648_All	1.84	1	1	1	0.840881		0.664955		49.4581	6.49365
Unigene21018_All	1.8	1	1	1	0.970698		0.792299		74.8314	7.60596
CL5846.Contig2_All	2.83	1	1	1	1.03409		0.879275		29.8531	5.2876
CL69.Contig6_All	3.09	1	1	1	1.22299		1.07433		51.3673	5.70654
CL4038.Contig2_All	4.89	1	1	1	0.922549		0.977257		25.0881	7.92822
CL8573.Contig1_All	6.77	1	1	1	0.893026		1.10087		27.8593	8.30908
CL2773.Contig3_All	1.9	1	1	1	0.647732		0.487943		66.2003	5.41455
Unigene3618_All	4.15	1	1	1	1.10794	14.847	0.846556	36.2615	34.8971	5.84619
Unigene16317_All	2.36	1	1	1	1.07954		1.03724		55.3576	9.61279
Unigene21428_All	5.31	1	1	1	0.96341		1.03006		23.3234	8.90967
Unigene5030_All	1.74	1	1	1	0.864673		0.822377		58.4569	7.28369
Unigene30847_All	13.33	1	1	1	0.93065		0.996607		6.66964	10.0962
Unigene14890_All	4.57	1	1	1	1.02294	1.88982	0.906408	12.1553	24.5272	9.89111
Unigene11636_All	1.47	1	1	1	1.11522		1.37532		100.972	5.57959
Unigene636_All	4.79	1	1	1	1.18917	4.66978	1.11289	1.12408	18.5075	4.57666
Unigene3637_All	4.74	1	2	2	0.89828	87.4875	0.636543	0.260721	42.9579	5.17334
CL4322.Contig1_All	3.89	1	2	2	0.928057	14.3168	1.07281	26.4411	65.8615	9.02686
Unigene22006_All	3.69	1	1	1	0.954213		0.862714		33.1238	8.95361
CL7321.Contig1_All	10.87	1	1	1	0.848451		1.12949		10.6137	10.3745
CL3688.Contig1_All	4.45	1	2	2	0.664382	10.8169	0.648516	25.3576	55.5837	8.27979
Unigene3663_All	2.35	1	1	1	1.11286		1.02795		46.9857	7.1958
CL2725.Contig1_All	1.63	1	1	1	0.78735		0.941953		46.853	9.37842
Unigene7339_All	6.67	1	1	1	1.0904		1.32957		14.9237	8.5874
CL3578.Contig1_All	4.26	1	1	1	0.912442		1.04228		37.361	8.06006
Unigene4065_All	6.3	1	1	1	1.14206		1.23694		26.8014	5.31299
CL9204.Contig1_All	5.95	1	2	2	1.05978	13.0587	0.930179	16.445	38.3368	6.13818
Unigene16787_All	2.26	1	1	1	1.00878		1.02023		53.8583	9.1001
Unigene11777_All	1.5	1	1	1	0.905262		1.04455		60.0603	5.68115
Unigene5565_All	6.55	1	1	1	1.28363	1.56066	1.40884	1.3142	18.9228	5.03369
Unigene2700_All	15	1	3	3	1.12174	2.70776	1.08242	5.17341	13.3765	4.86865
CL5077.Contig1_All	18.67	1	1	1	0.97758	13.1752	1.07938	12.813	8.29541	6.06201
Unigene263_All	1.37	1	1	1	0.725865		0.56273		74.1899	6.7417
Unigene12078_All	3.21	1	1	1	0.875664	15.2912	0.721811	55.5458	20.3828	9.26123
CL1663.Contig1_All	1.83	1	1	1	1.00743		0.99917		91.8534	5.77002
Unigene11014_All	8.82	1	1	1	1.08424		1.25789		15.0605	8.26514
Unigene20860_All	1.13	1	1	1	0.753967		0.916786		68.7214	9.81787
Unigene10170_All	8.33	1	1	1	1.14344		0.805318		13.9124	8.17725
Unigene598_All	4.27	1	1	1	1.04712		1.06758		53.1051	7.85498
CL3304.Contig1_All	2.05	1	1	1	0.888299		1.05864		82.0943	6.94678
Unigene11666_All	0.84	1	1	1	1.01514		0.936192		153.684	6.72705
CL7452.Contig1_All	6.27	1	1	2	0.933333		0.916801		42.3601	8.55811
Unigene9518_All	1.18	1	1	1	0.878672	6.94037	0.910876	13.7358	123.326	8.77783
CL462.Contig1_All	1.86	1	1	1	0.9515		1.08182		53.7595	6.43018
CL4519.Contig1_All	8.02	1	1	1	0.90652		1.06238		17.859	4.62744
CL4765.Contig1_All	19.32	1	1	1	1.01431		0.765384		9.33611	9.87646
CL4952.Contig1_All	10.29	1	1	1	1.13908	10.8437	1.08411	1.61207	16.026	6.68311
Unigene5069_All	1.18	1	1	1	0.962154	2.58829	0.96896	7.92657	78.6924	5.68115
CL3441.Contig1_All	4.91	1	1	1	0.971258		1.26387		36.5215	5.69385
CL7773.Contig1_All	5.07	1	1	1	1.00854	13.0813	1.34871	7.28442	24.5957	5.93506
CL2679.Contig2_All	2.01	1	1	1	0.935922	7.10608	0.964868	3.4646	39.5423	6.31592
CL3017.Contig1_All	4.07	1	1	1	1.04017	0.542472	0.587468	17.4468	26.9117	7.00537
Unigene9691_All	2.64	1	1	1	1.73128		0.970006		29.4717	9.36377
Unigene12029_All	3.87	1	1	1	1.08526		1.11375		45.7537	7.86963
Unigene666_All	8.96	1	2	2	0.97096	12.5805	0.738263	0.484258	30.5014	7.2251
Unigene9666_All	6.25	1	1	1	0.823912		0.924101		17.8433	9.42236
CL6959.Contig2_All	18.03	1	1	1	1.10341	9.74079	1.17303	12.0677	6.61225	8.20654
Unigene11686_All	1.81	1	1	1	1.12356		0.936405		73.9291	5.41455
Unigene10088_All	5.07	1	1	1	0.728507	13.5053	0.789167	7.80432	31.7554	6.53662
Unigene21712_All	4.25	1	1	1	1.24648		1.73961		37.1289	8.30908
Unigene5407_All	3.93	1	1	2	0.787558	11.6137	0.832157	16.5546	53.5399	5.99854
CL6330.Contig1_All	2.17	1	1	1	1.1064		1.49227		54.9662	9.48096
CL6790.Contig1_All	6.38	1	1	2	0.713951		0.608257		31.4126	6.75635
Unigene18539_All	1.64	1	1	1	1.11609		1.74686		75.3865	6.03662
CL4447.Contig1_All	3.44	1	1	1	1.02921		0.99086		31.9274	8.98291
Unigene410_All	4.53	1	2	2	0.862423	1.87719	0.723865	17.8937	39.0375	4.99561
Unigene16126_All	0.49	1	1	1	0.972125		1.06128		226.231	6.26514
Unigene5262_All	7.09	1	3	3	0.853766	7.99376	0.879225	0.271195	47.3897	5.92236
Unigene16289_All	2.97	1	1	1	0.983377		0.91129		53.8639	6.27783
Unigene19172_All	8.36	1	2	2	1.03919	12.0037	1.03743	26.9194	32.502	8.41162
CL4696.Contig3_All	3.45	1	1	1	1.17618		1.23697		41.1955	8.88037
Unigene2644_All	3.38	1	2	2	0.88641	12.1448	0.873719	9.42489	91.6611	5.51611
Unigene21719_All	10.43	1	1	1	1.35051		1.26605		12.2164	5.05908
Unigene16085_All	1.4	1	1	1	0.859992		1.02046		121.078	5.33838
Unigene22432_All	5.13	1	1	1	0.86403	4.16142	0.956744	31.3021	43.8809	4.95752
Unigene12357_All	4.42	1	1	1	0.922208		0.971675		27.7213	7.35693
Unigene19795_All	6.06	1	1	1	0.873637		1.19619		18.8747	4.80518
Unigene5318_All	3.11	1	1	1	1.14069	8.23228	1.07268	0.59904	36.0255	9.30518
Unigene18478_All	2.06	1	1	1	1.02089		1.09993		73.2392	6.34131
Unigene797_All	1.04	1	1	1	0.915638		0.855364		85.7057	7.51807
Unigene2985_All	2.38	1	1	1	0.704281	10.6174	0.793053	7.3574	65.8767	7.76709
Unigene18541_All	0.88	1	1	1	0.946623		0.931933		140.845	6.39209
Unigene16654_All	3.56	1	1	1	1.10752	10.4262	1.52159	14.6661	34.4464	6.22705
Unigene5049_All	1.34	1	1	1	1.09207	7.37471	0.95987	15.0782	81.3975	8.26514
CL9200.Contig1_All	2.97	1	1	1	0.56634		0.702076		26.4994	6.65381
Unigene14605_All	8.33	1	1	1	0.877482	11.985	0.815074	11.4424	22.0697	11.2827
CL13.Contig1_All	4.85	1	1	1	0.932253	12.9614	0.963795	2.45494	23.1728	4.94482
Unigene16503_All	2.6	1	1	1	1.01844		0.836871		41.2134	5.93506
Unigene15711_All	32.5	1	1	1	0.994349		0.805731		8.9184	4.65283
CL2023.Contig3_All	7.14	1	1	1	1.28032		1.14152		12.5983	8.41162
Unigene12128_All	2.76	1	1	1	0.842227	5.34199	0.819587	13.2313	28.1627	4.64014
Unigene21256_All	1.87	1	1	1	1.07764		1.08615		75.1061	8.95361
Unigene145_All	1.9	1	1	1	1.09254	4.00639	0.980272	3.91569	60.0007	7.1958
CL7716.Contig1_All	11.19	1	1	1	0.992924	3.13896	0.996542	8.71478	14.767	7.97217
Unigene18828_All	4.39	1	1	1	0.852711		0.849881		42.8142	4.31006
Unigene30648_All	8.16	1	1	1	1.0171		0.964339		10.8386	7.57666
Unigene36877_All	6.25	1	1	1	1.03338		0.680824		10.4962	8.54346
Unigene14185_All	4.79	1	1	1	1.33423		0.897935		31.8162	8.80713
Unigene5155_All	0.76	1	1	1	0.769229		0.430219		84.9424	7.15186
Unigene14989_All	4.1	1	1	1	1.01147		1.21445		21.1502	9.71533
CL1745.Contig1_All	13.46	1	1	1	1.04438		1.1319		11.1007	6.26514
Unigene21756_All	6.37	1	1	1	1.07182		0.9093		22.7232	11.1509
Unigene5284_All	4.49	1	1	1	0.682031		1.10645		42.9426	8.93896
Unigene19122_All	5.88	1	1	1	0.928862	5.0534	1.1233	5.27899	14.6766	9.48096
Unigene631_All	2.16	1	1	1	1.01545		1.04301		49.9893	7.41553
Unigene9953_All	3.51	1	2	2	0.869618	25.9946	1.07805	14.973	82.1728	5.26221
Unigene25082_All	14.29	1	2	2	1.04455	4.26529	1.14503	4.99822	11.1765	4.88135
Unigene18968_All	2	1	1	1	0.942808		1.10785		33.2174	4.23389
CL5509.Contig1_All	7.32	1	2	2	1.15419	11.0848	1.11986	0.372406	37.4054	6.55127
Unigene5072_All	13.16	1	1	1	1.07908		1.20767		8.1542	6.60986
Unigene1208_All	6.32	1	2	2	0.714351	1.70579	0.739787	12.753	28.1819	5.33838
CL5217.Contig1_All	2.95	1	1	1	1.07786		0.947799		51.9069	6.23975
Unigene2834_All	2.25	1	1	1	0.76125		0.531214		54.8109	9.02686
Unigene21078_All	8.13	1	1	1	1.05522	0.446572	1.08248	16.0468	17.5328	8.03076
Unigene16521_All	4.35	1	1	1	0.787407		0.375452		28.6189	5.75732
Unigene7555_All	6	1	1	1	0.958584		1.20139		27.6886	4.91943
CL7340.Contig3_All	1.72	1	1	1	1.1755		1.13891		101.315	6.80029
Unigene14195_All	6.57	1	1	1	0.970769	24.3951	1.24482	2.23204	21.6997	4.55127
Unigene11703_All	1.21	1	1	1	0.951238		0.781124		81.5727	5.90967
Unigene25957_All	25	1	1	1	0.638936		0.485534		3.96404	4.729
Unigene12324_All	3.85	1	1	1	1.06141		1.15313		23.5323	9.5835
CL8726.Contig1_All	2.78	1	1	1	1.07005		0.950869		34.8091	6.60986
CL8761.Contig1_All	15.04	1	1	1	1.13888		0.877646		11.9203	7.18115
Unigene21120_All	3.46	1	1	1	0.769588		0.263804		36.2445	6.65381
CL7586.Contig1_All	3.72	1	1	1	0.950425		1.12497		20.0846	7.89893
Unigene4945_All	0.75	1	1	1	1.25698		0.847627		92.1879	6.11279
CL4530.Contig2_All	4.74	1	1	1	0.90298		0.703691		29.32	8.36768
Unigene7384_All	3.77	1	1	1	0.921731	9.72515	0.998679	15.9677	36.4753	9.53955
Unigene2829_All	3.43	1	1	1	0.705857		0.98377		50.7138	6.65381
CL6045.Contig1_All	0.64	1	1	1	0.996648		0.996754		134.922	6.13818
CL3781.Contig1_All	2.72	1	2	2	1.07218	21.0081	1.31404	20.046	84.4062	8.20654
Unigene11990_All	1.56	1	1	1	1.12227		0.792282		65.3505	5.89697
Unigene20775_All	2.18	1	1	1	0.657905	5.54772	0.522106	17.7159	47.6084	9.33447
CL3403.Contig4_All	3	1	1	1	1.04168		1.0617		41.3413	8.22119
Unigene9618_All	2.34	1	1	1	1.25081	9.93186	1.09291	4.36257	70.5339	5.71924
Unigene2672_All	1.1	1	1	1	0.982961		0.896234		113.547	6.53662
CL2114.Contig1_All	1.43	1	1	1	1.05081		0.691908		54.9441	8.96826
CL3901.Contig1_All	8.22	1	1	1	1.40477		0.897928		16.0422	6.56592
Unigene11967_All	3.31	1	1	1	0.93936		0.972826		40.4807	8.52881
Unigene16877_All	4.14	1	1	1	1.23177		1.04119		39.5471	4.77979
Unigene3967_All	1.81	1	1	1	1.27111	3.37567	1.22019	3.42284	36.3423	6.45557
Unigene17062_All	2.85	1	1	1	0.682371	10.4043	0.674083	49.7061	31.9679	5.63037
Unigene18370_All	0.76	1	1	1	0.800666		0.887382		103.068	5.98584
CL6770.Contig1_All	15.89	1	1	1	0.774252		0.946871		12.0694	7.32764
Unigene16096_All	4.33	1	1	1	0.882946	10.066	0.548973	48.9733	26.2573	5.14795
Unigene21260_All	14.06	1	1	1	1.07184		0.928888		6.5111	9.18799
Unigene20950_All	23.44	1	1	1	1.23614		0.875289		7.43792	9.84717
Unigene19497_All	6.06	1	1	1	1.15342		0.973988		15.3271	9.26123
CL8829.Contig1_All	14.89	1	2	2	0.852295	20.1772	0.856227	6.00526	21.4784	7.48877
Unigene7483_All	0.92	1	1	1	0.591077		0.743182		85.1286	7.21045
Unigene28692_All	5.47	1	1	1	0.923339	9.81734	0.691903	26.025	34.4112	5.14795
Unigene3061_All	5.84	1	1	1	1.28806		1.01468		17.6499	5.63037
Unigene2737_All	4.02	1	2	2	0.989909	20.3603	1.0135	23.0796	53.7028	4.65283
CL5997.Contig2_All	0.62	1	1	1	0.773979		0.862593		125.179	5.2749
Unigene17937_All	4.14	1	1	1	0.794638		0.762966		32.493	8.82178
CL4968.Contig1_All	1.52	1	1	1	0.953308	0.0668751	0.998013	10.5508	64.2466	5.40186
CL1197.Contig2_All	3.27	1	1	1	0.925829		0.87804		67.6095	5.10986
Unigene12738_All	7.1	1	1	1	0.918242	5.61794	0.797862	19.5599	17.1037	4.99561
Unigene13728_All	2.97	1	1	1	1.13615		0.880404		70.874	5.78271
Unigene11772_All	2.71	1	1	1	0.979466		1.00463		50.2415	6.44287
Unigene2658_All	0.63	1	1	1	0.944419		1.03428		140.033	6.7124
Unigene5596_All	4.6	1	1	1	1.10303		1.02651		19.3687	7.35693
Unigene16826_All	2.68	1	1	1	1.02292	22.9906	0.925441	10.3249	45.0612	7.47412
Unigene1063_All	4.86	1	1	1	0.955957		0.861164		37.4293	7.7085
Unigene16898_All	7.94	1	2	2	1.12933	7.36619	1.0557	2.75956	27.8531	8.30908
Unigene7817_All	2.57	1	1	1	0.92185		1.02192		63.1824	7.6499
CL8655.Contig2_All	14.21	1	2	2	0.957431	5.56234	1.01681	10.4784	21.3903	9.86182
Unigene5376_All	6.43	1	1	1	0.99465		0.968815		19.2563	4.60205
Unigene17604_All	7.05	1	1	1	0.844718		0.913937		33.2152	5.88428
Unigene12188_All	1.96	1	1	1	1.01071		2.05889		57.2191	9.14404
Unigene16405_All	2.66	1	1	1	0.71841		0.861609		47.1831	5.16064
Unigene16605_All	4.44	1	1	1	1.22005	18.7904	1.86575	0.729772	19.8481	5.85889
Unigene9791_All	20	1	1	1	0.93336	4.06263	0.933745	2.95718	8.24815	9.24658
Unigene2623_All	2.33	1	1	1	1.08153		1.19079		44.3216	6.65381
Unigene18502_All	1.49	1	1	1	0.979065		0.980698		99.169	8.86572
Unigene16394_All	8.72	1	1	1	0.861225	15.558	0.835509	17.1408	21.1763	9.17334
CL9562.Contig4_All	3.3	1	1	1	0.915806	7.36338	1.09311	4.21605	25.107	8.92432
Unigene14346_All	4.47	1	1	1	0.803294	11.0439	0.954836	13.9124	28.1264	7.62061
CL6279.Contig1_All	3.85	1	1	1	1.21445	7.12166	0.901395	15.7709	38.1672	5.19873
Unigene14264_All	2.04	1	1	1	0.974223		0.901024		73.3416	4.55127
CL7732.Contig1_All	14.75	1	1	1	0.917253		0.966948		13.8499	5.56689
CL1920.Contig3_All	10.13	1	1	1	1.11045		0.775059		8.61226	5.69385
CL5402.Contig2_All	1.7	1	1	1	0.769698		0.921591		40.9225	9.1001
Unigene21022_All	1.57	1	1	1	1.03201		0.930132		87.7129	6.87354
Unigene11874_All	3.17	1	1	1	1.05741		0.815164		36.504	9.51025
Unigene21382_All	3.37	1	1	1	0.96472		0.807919		23.4306	5.21143
Unigene5088_All	1.12	1	1	1	0.896061		0.450165		76.9642	7.60596
Unigene14083_All	1.54	1	1	1	1.08356		1.17733		52.5496	7.81104
CL2476.Contig2_All	3.76	1	1	1	1.06021		1.04599		36.2201	6.0874
Unigene5102_All	1.91	1	1	1	1.18716		0.986478		47.6796	6.40479
Unigene17070_All	3.86	1	1	1	0.956023		0.916443		34.72	5.50342
Unigene36153_All	8.33	1	1	1	1.15083	20.4665	0.973486	17.8556	7.56161	5.68115
Unigene16083_All	2.43	1	2	2	0.771076	62.4308	0.828618	1.32534	107.091	5.05908
CL7888.Contig1_All	5.36	1	1	1	0.851799		0.705952		26.2731	5.38916
Unigene14697_All	1.72	1	1	1	1.00197		1.11595		50.2705	7.66455
Unigene16691_All	9.09	1	1	1	0.852415		0.802999		13.4725	6.78564
CL503.Contig2_All	4.95	1	2	2	0.921812	5.00623	1.17219	26.2153	59.9888	6.1001
Unigene5328_All	3.34	1	1	1	1.14491		1.05117		34.8395	9.11475
Unigene4998_All	1.43	1	1	1	0.816794	10.0331	0.863205	7.04984	45.8379	6.46826
Unigene7163_All	0.92	1	1	1	1.121		0.845243		84.3745	4.83057
Unigene21747_All	7.21	1	1	1	0.996259	0.292641	1.12996	4.18785	22.3537	5.49072
Unigene763_All	3	1	1	1	0.977064	13.2012	0.886724	12.9054	52.0188	3.9292
Unigene9120_All	6.84	1	1	1	0.677473		0.767827		13.5519	5.78271
CL4409.Contig1_All	2.39	1	1	1	0.75004		0.462718		52.6448	6.27783
Unigene16830_All	3.65	1	1	1	1.01555		1.28059		46.0753	5.85889
Unigene5563_All	3.54	1	1	2	0.937263		0.948776		42.7692	9.0708
Unigene9964_All	1.44	1	1	1	1.21698		1.00204		70.6441	8.44092
Unigene8216_All	8.28	1	1	1	1.0994	2.40417	1.10958	0.0282858	17.4719	8.1626
CL8540.Contig1_All	9.73	1	1	1	1.12315	10.5782	1.17143	10.9903	12.2854	6.68311
Unigene16537_All	9.89	1	2	2	0.954523	9.3338	1.10749	3.28828	20.251	5.04639
CL8296.Contig2_All	3.23	1	1	1	0.980078		1.42799		51.5903	7.48877
Unigene2964_All	3.05	1	1	1	0.995285		1.12058		54.7436	5.37646
Unigene21334_All	8.16	1	1	1	1.0813	24.0177	1.09431	6.54115	10.9877	9.36377
Unigene7539_All	2.49	1	1	1	0.961731		0.821096		62.9152	8.51416
Unigene16954_All	1.58	1	1	1	1.18291		1.22466		56.4968	6.97607
CL3640.Contig2_All	4.57	1	1	1	1.05089		1.07816		25.0856	8.93896
Unigene16962_All	2.14	1	1	1	1.03096		1.21057		67.5672	6.53662
CL145.Contig3_All	6.99	1	1	1	0.860761		0.75031		26.3836	8.71924
Unigene7232_All	2.77	1	1	1	0.772172		0.774835		56.1911	5.77002
Unigene669_All	16.36	1	1	1	1.26806		0.904761		11.495	5.47803
CL4363.Contig1_All	4.14	1	1	1	1.05177		1.16019		32.4395	8.60205
Unigene36057_All	5.69	1	1	1	1.06042	17.6671	1.17746	18.7357	14.0607	10.1401
CL3959.Contig1_All	9.88	1	1	1	1.01223		0.884111		19.1087	4.94482
Unigene1136_All	8.64	1	1	1	1.09661		1.07252		18.1802	10.5796
Unigene7885_All	4.05	1	1	1	1.23186	17.7042	1.02441	49.6022	31.2311	8.19189
Unigene19458_All	3.69	1	1	1	1.02967	4.23422	1.02822	13.2429	28.2114	5.69385
Unigene634_All	2.25	1	1	1	1.1224		1.57637		38.5933	8.35303
Unigene3341_All	3.77	1	1	1	0.940333		0.880442		17.3945	10.0815
Unigene4980_All	5.26	1	1	1	0.771876		0.992968		33.0751	8.80713
CL5588.Contig3_All	3.43	1	1	1	1.05723		1.01905		68.7688	7.38623
Unigene18599_All	1.8	1	1	1	1.25505		1.12482		54.5312	6.25244
Unigene27474_All	11	1	1	1	0.962591		1.03592		11.531	9.86182
Unigene12348_All	2.46	1	1	1	1.06241		1.06684		31.7485	8.49951
CL5130.Contig1_All	4.21	1	1	1	1.06499	9.16789	0.959732	14.8206	29.8287	7.85498
Unigene9464_All	2.79	1	1	1	1.10177		1.38762		61.0469	4.99561
Unigene18442_All	2.78	1	1	1	1.00579		0.829901		44.5847	8.95361
Unigene8214_All	2.82	1	1	1	0.829032		0.767479		40.205	5.07178
CL8416.Contig2_All	3.74	1	1	1	0.934723		0.888237		31.465	6.7124
CL4408.Contig1_All	1.61	1	1	1	1.12987		0.909157		56.1846	7.31299
Unigene4846_All	2.42	1	2	2	0.953939	10.529	0.932603	35.0294	124.604	6.04932
CL4024.Contig1_All	1.98	1	2	2	1.04393	12.8284	0.803496	37.6564	107.933	6.82959
Unigene9696_All	6.43	1	1	1	0.931692		0.861492		19.5427	5.10986
Unigene1267_All	2.42	1	1	1	1.07976		0.988438		33.5727	8.83643
Unigene16398_All	4.19	1	1	1	0.878369		0.925175		41.8253	7.00537
Unigene20945_All	2.15	1	1	1	1.38417	22.8608	0.928203	3.44189	40.4792	7.41553
Unigene16656_All	4.7	1	2	2	1.05178	19.4846	0.857554	25.2168	39.0322	9.05615
CL6265.Contig2_All	2.47	1	3	3	0.871562	4.87362	1.10034	3.12957	143.103	5.99854
Unigene33100_All	21.18	1	1	1	0.929558	67.5278	0.898538	43.4191	9.55783	8.99756
CL4503.Contig2_All	12.5	1	1	1	0.86368	0.76885	0.911958	12.4983	7.42172	5.90967
Unigene12003_All	4.21	1	1	1	0.854781	22.7113	0.930582	2.29692	23.7744	9.11475
Unigene15228_All	5.84	1	1	1	1.02194		1.30684		15.4211	4.97021
Unigene2782_All	2.2	1	1	1	1.03499		0.807862		34.7028	9.67139
CL20.Contig2_All	6.6	1	1	1	1.41399		1.72371		11.2848	8.33838
Unigene28635_All	2.67	1	1	1	0.883795		1.11567		54.4477	6.0874
CL7176.Contig1_All	3.95	1	1	1	0.91612		0.609523		19.7927	4.75439
CL5585.Contig1_All	2.54	1	1	1	0.796301		0.866872		34.682	9.72998
Unigene7144_All	0.5	1	1	1	0.83219		1.00255		135.017	5.56689
Unigene327_All	3.38	1	1	1	1.0025		0.861563		30.0492	7.94287
CL436.Contig1_All	8.46	1	1	1	0.926658		0.91146		14.0161	8.80713
Unigene17128_All	3.89	1	1	1	0.912957		1.08169		31.8569	5.14795
Unigene5315_All	1.85	1	1	1	0.987747		0.487933		36.5911	6.68311
Unigene15195_All	7.46	1	1	1	1.49873		0.984068		29.2477	5.05908
Unigene14515_All	1.35	1	1	1	0.830671		1.01227		57.4057	9.49561
Unigene21743_All	3.03	1	1	1	0.939517		0.91389		25.3542	8.646
Unigene7146_All	0.81	1	1	1	0.869854	1.35409	0.703436	13.9947	109.76	6.66846
Unigene3343_All	4.33	1	1	1	0.918092		0.897646		21.6745	8.76318
Unigene18820_All	2.88	1	1	1	0.804961		0.864654		76.0353	6.84424
Unigene3381_All	8.37	1	1	1	0.889272		0.864374		29.6028	9.48096
Unigene21034_All	2.5	1	1	1	0.904416		0.952634		35.2107	5.85889
CL3419.Contig1_All	4.88	1	1	1	0.849883		0.572371		18.3117	10.0962
Unigene1122_All	3.35	1	1	1	0.878033		0.820139		36.5981	8.1333
Unigene3377_All	4.38	1	1	1	1.1372		1.27363		35.2767	6.01123
CL3969.Contig2_All	1.53	1	1	1	0.54256		0.542565		50.0856	5.92236
Unigene656_All	8.13	1	1	1	1.1979		1.14874		12.9463	6.90283
CL7967.Contig1_All	6.13	1	1	1	1.33632		0.990618		23.4188	9.15869
CL9151.Contig1_All	7.77	1	1	1	0.793453	15.156	1.00098	4.99747	24.3348	9.27588
Unigene14971_All	2.28	1	1	1	0.943207	0.283496	0.989169	5.57658	49.2787	9.18799
Unigene10415_All	3.29	1	1	1	1.12345		0.762785		46.2223	6.53662
Unigene5249_All	1.91	1	1	1	1.22986		1.25647		51.8268	6.354
CL8166.Contig1_All	0.89	1	1	1	1.09001		0.988422		111.871	8.19189
Unigene16634_All	3.13	1	1	1	1.27574		0.989908		53.5453	6.21436
Unigene5856_All	6.29	1	1	1	0.894014		0.989279		17.1373	9.5249
[truncated: 2,149 more rows]
