# Supplementary material for: Differential proteomic analysis of replanted Rehmannia glutinosa roots by iTRAQ reveals molecular mechanisms for formation of replant disease
Source: BMC Plant Biol. 2017 Jul 10;17:116. doi: 10.1186/s12870-017-1060-0 (PMC5504617; doi:10.1186/s12870-017-1060-0)
Supplement: Supplementary file 11 — Differentially expressed proteins in replanted R. glutinosa compared with normal-growth R. glutinosa. (XLSX 111 kb) [file 12870_2017_1060_MOESM11_ESM.xlsx]

## Sheet: Additional file 11
Additional file 11. Differentially expressed proteins in replanted R. glutinosa compared to normal-growth R. glutinosa, and these proteins were mannually categorized according to their corresponding Nr annotation, Go annotation and KEGG annotation.
SP: replanted R. glutinosa (Second year planting)				FP: normal-growth R. glutinosa (First year planting)
Accession	MW [kDa]	calc. pI	Coverage	Proteins	Unique Peptides	SP-bio1/ ref(FP)	SP-bio2/ ref(FP)	Average SP/FP	p-value	Protein Abbreviation	Manually curated annoation	Nr-ID	Nr-Score	Nr-Evalue	Nr-annotation	Nt-ID	Nt-Score	Nt-Evalue	Nt-annotation	Swissprot-ID	Swissprot-Score	Swissprot-Evalue	Swissprot-annotation	COG-Protein-or-Domain	COG-Score	COG-Evalue	COG-ID	COG-Function-Description	KO_id	KEGG-Evalue	KEGG-Score	KEGG-Gene	ko_definition	GO-BiologicalProcess	GO-MolecularFunction	Go-CellularComponent
Metabolism
Amino Acid Metabolism
CL1630.Contig1_All	44.6528	6.60986	18.25	1	4	1.13172	1.52847	1.3301	0.0159053	GLDH	glutamate dehydrogenase A-like	gi|460378888|ref|XP_004235200.1|	773.9	0	PREDICTED: glutamate dehydrogenase A-like [Solanum lycopersicum]	gi|2218025|emb|Y08292.1|	765	0	N.plumbaginifolia mRNA for NADH glutamate dehydrogenase	sp|O04937|DHEA_NICPL	762	0	Glutamate dehydrogenase A OS=Nicotiana plumbaginifolia GN=GDHA PE=2 SV=1	TM1015	375	1e-103	COG0334	Glutamate dehydrogenase/leucine dehydrogenase	K00261	0	751	pop:POPTR_828764	glutamate dehydrogenase (NAD(P)+) [EC:1.4.1.3]	GO:0006598//polyamine catabolic process;GO:0055114//oxidation-reduction process;GO:0009651//response to salt stress;GO:0009698//phenylpropanoid metabolic process;GO:0042398//cellular modified amino acid biosynthetic process;GO:0006944//cellular membrane fusion;GO:0048193//Golgi vesicle transport;GO:0046482//para-aminobenzoic acid metabolic process;GO:0046686//response to cadmium ion	GO:0005507//copper ion binding;GO:0008270//zinc ion binding;GO:0050897//cobalt ion binding;GO:0004353//glutamate dehydrogenase [NAD(P)+] activity;GO:0005524//ATP binding;GO:0004352//glutamate dehydrogenase (NAD+) activity	GO:0005739//mitochondrion;GO:0005774//vacuolar membrane;GO:0005794//Golgi apparatus;GO:0005886//plasma membrane
Unigene9959_All	80.9487	6.29053	11.05	1	6	1.08053	1.53559	1.30806	0.0233163	AOC	Amine oxidase	gi|255537059|ref|XP_002509596.1|	1020	0	Amine oxidase [copper-containing] precursor, putative [Ricinus communis] >gi|223549495|gb|EEF50983.1| Amine oxidase [copper-containing] precursor, putative [Ricinus communis]	gi|359474263|ref|XM_002275836.2|	155	3e-34	PREDICTED: Vitis vinifera primary amine oxidase-like (LOC100259834), mRNA	sp|Q8H1H9|AMO_ARATH	826	0	Primary amine oxidase OS=Arabidopsis thaliana GN=At1g62810 PE=2 SV=1	tynA	328	4e-89	COG3733	Cu2+-containing amine oxidase	K00276	3e-74	278	cme:CMS002C	primary-amine oxidase [EC:1.4.3.21]	GO:0009308//amine metabolic process;GO:0055114//oxidation-reduction process	GO:0008131//primary amine oxidase activity;GO:0005507//copper ion binding;GO:0048038//quinone binding	GO:0005768//endosome;GO:0005773//vacuole;GO:0005794//Golgi apparatus;GO:0005576//extracellular region;GO:0005802//trans-Golgi network
CL8967.Contig2_All	41.3024	5.17334	8.63	2	2	1.21033	1.45134	1.33084	0.0156997	HIBCH	3-hydroxyisobutyryl-CoA hydrolase	gi|414883544|tpg|DAA59558.1|	595.1	1e-168	TPA: hypothetical protein ZEAMMB73_070975 [Zea mays]	gi|359485350|ref|XM_002279126.2|	309	4e-81	PREDICTED: Vitis vinifera 3-hydroxyisobutyryl-CoA hydrolase-like protein 5-like (LOC100266026), mRNA	sp|Q9SHJ8|HIBC8_ARATH	540	1e-153	3-hydroxyisobutyryl-CoA hydrolase-like protein 5 OS=Arabidopsis thaliana GN=At1g06550 PE=2 SV=2	BMEI1196	202	2e-51	COG1024	Enoyl-CoA hydratase/carnithine racemase	K05605	1e-167	587	rcu:RCOM_0696050	3-hydroxyisobutyryl-CoA hydrolase [EC:3.1.2.4]	GO:0006635//fatty acid beta-oxidation;GO:0080167//response to karrikin	GO:0003860//3-hydroxyisobutyryl-CoA hydrolase activity;GO:0004300//enoyl-CoA hydratase activity	GO:0005737//cytoplasm
Unigene10458_All	40.8445	6.07471	3.8	1	1	1.10047	1.53261	1.31654	0.0201531	SPMS	spermine synthase	gi|73486701|dbj|BAE19758.1|	605.9	6e-172	spermine synthase [Malus sylvestris]	gi|225462752|ref|XM_002270754.1|	519	1e-144	PREDICTED: Vitis vinifera spermine synthase (PVVSPMS), mRNA	sp|Q94BN2|SPSY_ARATH	565	4e-161	Spermine synthase OS=Arabidopsis thaliana GN=SPMS PE=1 SV=1	YPR069c	280	4e-75	COG0421	Spermidine synthase	K00797	9e-173	605	vvi:100232840	spermidine synthase [EC:2.5.1.16]	GO:0006596//polyamine biosynthetic process;GO:0042742//defense response to bacterium;GO:0032259//methylation	GO:0005515//protein binding;GO:0004766//spermidine synthase activity;GO:0016768//spermine synthase activity;GO:0030750	GO:0005737//cytoplasm;GO:0005634//nucleus
Unigene555_All	71.4872	7.40088	2.79	1	1	2.35928	1.47782	1.91855	2.96521e-08	LASPO-1	L-aspartate oxidase 1-like	gi|225452458|ref|XP_002274361.1|	1068.9	0	PREDICTED: L-aspartate oxidase 1-like [Vitis vinifera]	gi|225452457|ref|XM_002274325.1|	547	1e-152	PREDICTED: Vitis vinifera L-aspartate oxidase 1-like (LOC100242339), mRNA	sp|O82663|DHSA1_ARATH	280	3e-75	Succinate dehydrogenase [ubiquinone] flavoprotein subunit 1, mitochondrial OS=Arabidopsis thaliana GN=SDH1-1 PE=1 SV=1	RSc2447	440	5e-123	COG0029	Aspartate oxidase	K00278	0	1068	vvi:100242339	L-aspartate oxidase [EC:1.4.3.16]	GO:0009435//NAD biosynthetic process;GO:0055114//oxidation-reduction process	GO:0044318;GO:0009055//electron carrier activity;GO:0008734//L-aspartate oxidase activity	GO:0009507//chloroplast;GO:0005739//mitochondrion
CL3507.Contig1_All	40.1458	9.0415	6.49	2	2	1.31348	1.31455	1.31402	0.0210521	CAS	cysteine synthase	gi|147809366|emb|CAN62383.1|	656	0	hypothetical protein VITISV_028023 [Vitis vinifera]	gi|359489628|ref|XM_002275977.2|	718	0	PREDICTED: Vitis vinifera cysteine synthase, chloroplastic/chromoplastic-like, transcript variant 1 (LOC100255091), mRNA	sp|Q1KLZ2|CAS1_MALDO	626	1e-179	L-3-cyanoalanine synthase 1, mitochondrial OS=Malus domestica GN=CAS1 PE=1 SV=1	alr4552	351	2e-96	COG0031	Cysteine synthase	K13034	0	655	vvi:100255091	L-3-cyanoalanine synthase/ cysteine synthase [EC:2.5.1.47 4.4.1.9]	GO:0009836;GO:0019499//cyanide metabolic process;GO:0006535//cysteine biosynthetic process from serine	GO:0005507//copper ion binding;GO:0016740//transferase activity;GO:0004124//cysteine synthase activity;GO:0050017//L-3-cyanoalanine synthase activity	GO:0005739//mitochondrion;GO:0009507//chloroplast
Unigene2967_All	57.1482	8.41162	10.06	3	3	1.05485	1.77283	1.41384	0.00335541	DAHP	3-deoxy-D-arabino-heptulosonate-7-phosphate synthase	gi|324121154|gb|ADY18631.1|	944.5	0	3-deoxy-D-arabino-heptulosonate-7-phosphate synthase [Bacopa monnieri]	gi|324121153|gb|HQ687488.1|	1146	0	Bacopa monnieri 3-deoxy-D-arabino-heptulosonate-7-phosphate synthase mRNA, complete cds	sp|P37822|AROG_SOLTU	864	0	Phospho-2-dehydro-3-deoxyheptonate aldolase 2, chloroplastic OS=Solanum tuberosum GN=SHKB PE=2 SV=1	PA2843	579	7e-165	COG3200	3-deoxy-D-arabino-heptulosonate 7-phosphate (DAHP) synthase	K01626	0	874	vvi:100258475	3-deoxy-7-phosphoheptulonate synthase [EC:2.5.1.54]	GO:0033587//shikimate biosynthetic process;GO:0009611//response to wounding;GO:0009617//response to bacterium;GO:0009423//chorismate biosynthetic process;GO:0009073//aromatic amino acid family biosynthetic process	GO:0003849//3-deoxy-7-phosphoheptulonate synthase activity	GO:0009507//chloroplast;GO:0016020//membrane
CL9423.Contig1_All	58.3417	8.1626	22.31	2	7	1.11066	1.65782	1.38424	0.00591875	DAHP	3-deoxy-D-arabino-heptulosonate 7-phosphate synthase	gi|224063263|ref|XP_002301067.1|	906	0	2-dehydro-3-deoxyphosphoheptonate aldolase/ 3-deoxy-d-arabino-heptulosonate 7-phosphate synthetase [Populus trichocarpa] >gi|222842793|gb|EEE80340.1| 2-dehydro-3-deoxyphosphoheptonate aldolase/ 3-deoxy-d-arabino-heptulosonate 7-phosphate synthetase [Populus trichocarpa]	gi|154101552|gb|EF501762.1|	729	0	Scutellaria baicalensis 3-deoxy-D-arabino-heptulosonate 7-phosphate synthase (DAHPS) mRNA, partial cds	sp|P21357|AROF_SOLTU	893	0	Phospho-2-dehydro-3-deoxyheptonate aldolase 1, chloroplastic OS=Solanum tuberosum GN=SHKA PE=1 SV=2	PA2843	563	5e-160	COG3200	3-deoxy-D-arabino-heptulosonate 7-phosphate (DAHP) synthase	K01626	0	905	pop:POPTR_830232	3-deoxy-7-phosphoheptulonate synthase [EC:2.5.1.54]	GO:0033587//shikimate biosynthetic process;GO:0009423//chorismate biosynthetic process;GO:0009073//aromatic amino acid family biosynthetic process	GO:0003849//3-deoxy-7-phosphoheptulonate synthase activity	GO:0009507//chloroplast;GO:0016020//membrane
Fatty acid metabolism
CL3403.Contig1_All	41.3695	6.68311	32.84	1	9	1.10573	2.03022	1.56797	0.000134539	AAT	acetyl-CoA C-acetyltransferase	gi|308513348|gb|ACU87560.2|	748	0	acetyl-CoA C-acetyltransferase [Bacopa monnieri]	gi|85700245|gb|DQ347964.1|	1259	0	Picrorhiza kurrooa acetoacetyl-CoA thiolase mRNA, complete cds	sp|Q8S4Y1|THIC1_ARATH	703	0	Acetyl-CoA acetyltransferase, cytosolic 1 OS=Arabidopsis thaliana GN=AAT1 PE=2 SV=1	SPBC215.09c	452	6e-127	COG0183	Acetyl-CoA acetyltransferase	K00626	0	722	vvi:100240809	acetyl-CoA C-acetyltransferase [EC:2.3.1.9]	GO:0008152//metabolic process	GO:0016747//transferase activity, transferring acyl groups other than amino-acyl groups	GO:0005777//peroxisome;GO:0005886//plasma membrane
CL7125.Contig1_All	57.8133	9.17334	6.57	1	3	1.29925	2.60499	1.95212	1.25691e-08	CYP	cytochrome P450-dependent fatty acid hydroxylase	gi|18000070|gb|AAL54886.1|AF092915_1	708.8	0	cytochrome P450-dependent fatty acid hydroxylase [Nicotiana tabacum]	gi|470107152|ref|XM_004289866.1|	89.7	1e-14	PREDICTED: Fragaria vesca subsp. vesca cytochrome P450 94A1-like (LOC101302507), mRNA	sp|P98188|C94A2_VICSA	627	7e-180	Cytochrome P450 94A2 OS=Vicia sativa GN=CYP94A2 PE=2 SV=1	SMc02579	123	1e-27	COG2124	Cytochrome P450	K13407	0	676	vvi:100259592	cytochrome P450, family 94, subfamily A, polypeptide 1 (fatty acid omega-hydroxylase) [EC:1.14.-.-]	GO:0055114//oxidation-reduction process	GO:0020037//heme binding;GO:0016705//oxidoreductase activity, acting on paired donors, with incorporation or reduction of molecular oxygen;GO:0004497//monooxygenase activity;GO:0005506//iron ion binding;GO:0009055//electron carrier activity	-
Unigene3326_All	35.8323	6.22705	9.43	1	2	1.01812	1.87287	1.44549	0.00179316	EPHX2	bifunctional epoxide hydrolase 2-like	gi|460389828|ref|XP_004240550.1|	471.9	1e-131	PREDICTED: bifunctional epoxide hydrolase 2-like [Solanum lycopersicum]	gi|123695962|emb|AM488634.1|	153	6e-34	Vitis vinifera, whole genome shotgun sequence, contig VV78X088993.14, clone ENTAV 115	--	--	--	--	AGc3327A	221	3e-57	COG0596	Predicted hydrolases or acyltransferases (alpha/beta hydrolase superfamily)	--	--	--	--	--	GO:0008152//metabolic process	GO:0004301//epoxide hydrolase activity;GO:0004715//non-membrane spanning protein tyrosine kinase activity	GO:0005829//cytosol;GO:0005777//peroxisome
Unigene2790_All	58.6406	6.771	3.9	1	2	1.055	1.55289	1.30394	0.0250091	ACSF3	acyl-CoA synthetase family member 3	gi|225442581|ref|XP_002279139.1|	855.5	0	PREDICTED: acyl-CoA synthetase family member 3, mitochondrial-like [Vitis vinifera]	gi|359482914|ref|XM_002279103.2|	385	1e-103	PREDICTED: Vitis vinifera acyl-CoA synthetase family member 3, mitochondrial-like (LOC100258310), mRNA	sp|Q8H151|AAE13_ARATH	754	0	Malonate--CoA ligase OS=Arabidopsis thaliana GN=AAE13 PE=1 SV=1	SMa0150	261	3e-69	COG0318	Acyl-CoA synthetases (AMP-forming)/AMP-acid ligases II	K10526	2e-41	169	aly:ARALYDRAFT_472278	OPC-8:0 CoA ligase 1 [EC:6.2.1.-]	GO:0090410//malonate catabolic process	GO:0016208//AMP binding;GO:0090409//malonyl-CoA synthetase activity;GO:0008756//o-succinylbenzoate-CoA ligase activity	GO:0016020//membrane;GO:0005634//nucleus;GO:0005829//cytosol;GO:0005739//mitochondrion
CL3301.Contig1_All	65.6431	7.69385	34.21	6	1	1.04039	1.79117	1.41578	0.00323056	ACLB		gi|460366268|ref|XP_004229010.1|	1160.6	0	PREDICTED: ATP-citrate synthase beta chain protein 1-like [Solanum lycopersicum]	gi|359477115|ref|XM_002278145.2|	1352	0	PREDICTED: Vitis vinifera ATP-citrate synthase beta chain protein 2-like (LOC100267071), mRNA	sp|Q9FGX1|ACLB2_ARATH	1146	0	ATP-citrate synthase beta chain protein 2 OS=Arabidopsis thaliana GN=ACLB-2 PE=1 SV=1	SPBC1703.07_1	401	2e-111	COG0074	Succinyl-CoA synthetase, alpha subunit	K01648	0	1155	pop:POPTR_656642	ATP citrate (pro-S)-lyase [EC:2.3.3.8]	GO:0016132//brassinosteroid biosynthetic process;GO:0006085//acetyl-CoA biosynthetic process;GO:0016926//protein desumoylation;GO:0010228//vegetative to reproductive phase transition of meristem;GO:0044262//cellular carbohydrate metabolic process;GO:0050665//hydrogen peroxide biosynthetic process;GO:0016126//sterol biosynthetic process	GO:0016829//lyase activity;GO:0003878//ATP citrate synthase activity;GO:0004775//succinate-CoA ligase (ADP-forming) activity;GO:0000166//nucleotide binding;GO:0048037//cofactor binding	GO:0005829//cytosol;GO:0009346//citrate lyase complex;GO:0005886//plasma membrane
Carbohydrate metabolism
Unigene18706_All	49.5423	8.44092	35.02	1	3	1.20905	1.41224	1.31065	0.0223063	ACO2	aconitate hydratase 2,	gi|225460961|ref|XP_002278138.1|	729.6	0	PREDICTED: aconitate hydratase 2, mitochondrial [Vitis vinifera] >gi|297737441|emb|CBI26642.3| unnamed protein product [Vitis vinifera]	gi|326378232|gb|HQ831449.1|	842	0	Litchi chinensis aconitase protein mRNA, partial cds	sp|Q9SIB9|ACO2M_ARATH	712	0	Aconitate hydratase 2, mitochondrial OS=Arabidopsis thaliana GN=ACO2 PE=1 SV=2	DR1720	421	3e-117	COG1048	Aconitase A	K01681	0	729	vvi:100253811	aconitate hydratase 1 [EC:4.2.1.3]	GO:0051788//response to misfolded protein;GO:0009853//photorespiration;GO:0006094//gluconeogenesis;GO:0006101//citrate metabolic process;GO:0006833//water transport;GO:0009873//ethylene mediated signaling pathway;GO:0006102//isocitrate metabolic process;GO:0009651//response to salt stress;GO:0015979//photosynthesis;GO:0080129//proteasome core complex assembly;GO:0010039//response to iron ion;GO:0…	GO:0052632//citrate hydro-lyase (cis-aconitate-forming) activity;GO:0051539//4 iron, 4 sulfur cluster binding;GO:0052633//isocitrate hydro-lyase (cis-aconitate-forming) activity;GO:0005507//copper ion binding;GO:0005524//ATP binding	GO:0005774//vacuolar membrane;GO:0005618//cell wall;GO:0005794//Golgi apparatus;GO:0005829//cytosol;GO:0009570//chloroplast stroma;GO:0005739//mitochondrion
Unigene20558_All	36.5069	7.86963	60	9	4	1.3028	1.65653	1.47967	0.000892714	GAPDH	glyceraldehyde 3-phosphate dehydrogenase	gi|386870483|gb|AFJ42572.1|	639.8	0	glyceraldehyde 3-phosphate dehydrogenase [Sesamum indicum]	gi|386870482|gb|JQ658355.1|	1156	0	Sesamum indicum glyceraldehyde 3-phosphate dehydrogenase (GAPDH) mRNA, complete cds	sp|P26520|G3PC_PETHY	614	6e-176	Glyceraldehyde-3-phosphate dehydrogenase, cytosolic OS=Petunia hybrida GN=GAPC PE=2 SV=1	SPBC32F12.11	465	1e-130	COG0057	Glyceraldehyde-3-phosphate dehydrogenase/erythrose-4-phosphate dehydrogenase	K00134	1e-178	624	pop:POPTR_706905	glyceraldehyde 3-phosphate dehydrogenase [EC:1.2.1.12]	GO:0006006//glucose metabolic process;GO:0055114//oxidation-reduction process	GO:0051287//NAD binding;GO:0004365//glyceraldehyde-3-phosphate dehydrogenase (NAD+) (phosphorylating) activity;GO:0050661//NADP binding	-
CL6554.Contig1_All	53.2515	6.354	39.46	1	16	1.15022	1.51058	1.3304	0.0158206	6PGD	6-phosphogluconate dehydrogenase	gi|255579936|ref|XP_002530803.1|	893.3	0	6-phosphogluconate dehydrogenase, putative [Ricinus communis] >gi|223529624|gb|EEF31571.1| 6-phosphogluconate dehydrogenase, putative [Ricinus communis]	gi|470136807|ref|XM_004304126.1|	817	0	PREDICTED: Fragaria vesca subsp. vesca 6-phosphogluconate dehydrogenase, decarboxylating 3-like (LOC101303142), mRNA	sp|Q9FWA3|6GPD3_ARATH	872	0	6-phosphogluconate dehydrogenase, decarboxylating 3 OS=Arabidopsis thaliana GN=At3g02360 PE=2 SV=1	alr5275	514	3e-145	COG0362	6-phosphogluconate dehydrogenase	K00033	0	893	rcu:RCOM_0876630	6-phosphogluconate dehydrogenase [EC:1.1.1.44]	GO:0009749//response to glucose stimulus;GO:0009744//response to sucrose stimulus;GO:0009750//response to fructose stimulus;GO:0006098//pentose-phosphate shunt;GO:0009651//response to salt stress;GO:0043090//amino acid import;GO:0010359//regulation of anion channel activity;GO:0006888//ER to Golgi vesicle-mediated transport	GO:0004616//phosphogluconate dehydrogenase (decarboxylating) activity;GO:0050661//NADP binding	GO:0005829//cytosol;GO:0005777//peroxisome;GO:0009570//chloroplast stroma
CL9597.Contig2_All	95.6984	6.23975	5.99	3	4	0.931991	1.70888	1.32043	0.0188378	AGA6	galactinol-sucrose galactosyltransferase 6-like	gi|460394333|ref|XP_004242758.1|	1293.5	0	PREDICTED: probable galactinol--sucrose galactosyltransferase 6-like [Solanum lycopersicum]	gi|460394332|ref|XM_004242710.1|	448	1e-122	PREDICTED: Solanum lycopersicum probable galactinol--sucrose galactosyltransferase 6-like (LOC101266532), mRNA	sp|Q8RX87|RFS6_ARATH	1161	0	Probable galactinol--sucrose galactosyltransferase 6 OS=Arabidopsis thaliana GN=RFS6 PE=2 SV=2	--	--	--	--	--	K06617	0	1267	pop:POPTR_779719	raffinose synthase [EC:2.4.1.82]	GO:0009744//response to sucrose stimulus;GO:0006979//response to oxidative stress;GO:0009409//response to cold;GO:0009750//response to fructose stimulus;GO:0008152//metabolic process;GO:0080167//response to karrikin	GO:0004553//hydrolase activity, hydrolyzing O-glycosyl compounds;GO:0047268//galactinol-raffinose galactosyltransferase activity	GO:0009506//plasmodesma;GO:0009507//chloroplast
Metabolism of Cofactors and Vitamins
Unigene5559_All	36.7059	7.57666	4.29	1	1	1.45223	1.42661	1.43942	0.00202536	KPHMT	3-methyl-2-oxobutanoate hydroxymethyltransferase-like	gi|460402428|ref|XP_004246714.1|	583.2	3e-165	PREDICTED: 3-methyl-2-oxobutanoate hydroxymethyltransferase-like [Solanum lycopersicum]	gi|460402427|ref|XM_004246666.1|	373	1e-100	PREDICTED: Solanum lycopersicum 3-methyl-2-oxobutanoate hydroxymethyltransferase-like (LOC101263146), mRNA	--	--	--	--	Rv2225	244	3e-64	COG0413	Ketopantoate hydroxymethyltransferase	K00606	3e-165	579	pop:POPTR_572313	3-methyl-2-oxobutanoate hydroxymethyltransferase [EC:2.1.2.11]	GO:0015940//pantothenate biosynthetic process;GO:0032259//methylation	GO:0003864//3-methyl-2-oxobutanoate hydroxymethyltransferase activity;GO:0050897//cobalt ion binding;GO:0008270//zinc ion binding;GO:0008168//methyltransferase activity	GO:0009507//chloroplast;GO:0005739//mitochondrion
Unigene10116_All	28.6521	8.90967	13.46	1	4	1.5987	1.14118	1.36994	0.00773492	DHNA-CoA	1,4-dihydroxy-2-naphthoyl-CoA synthase	gi|462420141|gb|EMJ24404.1|	416.8	3e-115	hypothetical protein PRUPE_ppa010027mg [Prunus persica]	gi|349723442|emb|FQ382101.1|	232	6e-58	Vitis vinifera clone SS0ABG71YE21	sp|Q8GYN9|MENB_ARATH	110	1e-24	1,4-Dihydroxy-2-naphthoyl-CoA synthase, peroxisomal OS=Arabidopsis thaliana GN=MENB PE=1 SV=2	CC1723	199	6e-51	COG1024	Enoyl-CoA hydratase/carnithine racemase	K05607	4e-26	117	sbi:SORBI_04g033130	methylglutaconyl-CoA hydratase [EC:4.2.1.18]	GO:0006635//fatty acid beta-oxidation	GO:0016853//isomerase activity;GO:0004300//enoyl-CoA hydratase activity	GO:0005777//peroxisome;GO:0005829//cytosol;GO:0005739//mitochondrion
Terpene metabolism
CL538.Contig1_All	8.88253	5.36377	18.82	2	1	1.03962	2.31242	1.67602	1.14482e-05	MAS	momilactone A synthase-like	gi|356544754|ref|XP_003540812.1|	132.1	2e-30	PREDICTED: momilactone A synthase-like [Glycine max]	gi|297607767|ref|NM_001067093.2|	75.8	2e-11	Oryza sativa Japonica Group Os07g0664300 (Os07g0664300) mRNA, complete cds	sp|Q7FAE1|MOMAS_ORYSJ	113	2e-26	Momilactone A synthase OS=Oryza sativa subsp. japonica GN=Os04g0179200 PE=2 SV=1	CC0094	82.8	1e-16	COG1028	Dehydrogenases with different specificities (related to short-chain alcohol dehydrogenases)	K13070	6e-26	113	osa:4335093	momilactone-A synthase [EC:1.1.1.295]	GO:0055114//oxidation-reduction process	GO:0047044//androstan-3-alpha,17-beta-diol dehydrogenase activity;GO:0000166//nucleotide binding	-
CL9650.Contig1_All	28.5587	7.13721	10.78	2	2	1.14293	1.57487	1.3589	0.00947875	MAS	momilactone A synthase-like	gi|225440773|ref|XP_002275768.1|	345.5	9e-94	PREDICTED: momilactone A synthase-like [Vitis vinifera]	gi|225440772|ref|XM_002275732.1|	65.9	8e-08	PREDICTED: Vitis vinifera momilactone A synthase-like (LOC100259603), mRNA	sp|Q7FAE1|MOMAS_ORYSJ	258	4e-69	Momilactone A synthase OS=Oryza sativa subsp. japonica GN=Os04g0179200 PE=2 SV=1	CPn0296	141	2e-33	COG1028	Dehydrogenases with different specificities (related to short-chain alcohol dehydrogenases)	K13070	1e-68	258	osa:4335093	momilactone-A synthase [EC:1.1.1.295]	GO:0055114//oxidation-reduction process	GO:0047044//androstan-3-alpha,17-beta-diol dehydrogenase activity;GO:0000166//nucleotide binding	-
CL3679.Contig1_All	50.715	6.31592	11.96	2	4	0.941077	1.78587	1.36347	0.00871598	HMGS	3-hydroxy-3-methylglutaryl coenzyme A synthase	gi|257781224|gb|ACV65039.1|	860.1	0	3-hydroxy-3-methylglutaryl coenzyme A synthase [Salvia miltiorrhiza]	gi|257781223|gb|FJ785326.1|	1271	0	Salvia miltiorrhiza 3-hydroxy-3-methylglutaryl coenzyme A synthase mRNA, complete cds	sp|P54873|HMCS_ARATH	781	0	Hydroxymethylglutaryl-CoA synthase OS=Arabidopsis thaliana GN=HMGS PE=1 SV=2	YML126c	397	3e-110	COG3425	3-hydroxy-3-methylglutaryl CoA synthase	K01641	0	820	rcu:RCOM_1683050	hydroxymethylglutaryl-CoA synthase [EC:2.3.3.10]	GO:0008299//isoprenoid biosynthetic process	GO:0004421//hydroxymethylglutaryl-CoA synthase activity	-
CL1842.Contig3_All	42.9529	6.80029	23.51	3	8	1.12202	1.5563	1.33916	0.0135449	MVAPP	mevalonate diphosphate decarboxylase	gi|374639373|gb|AEZ55675.1|	704.9	0	mevalonate diphosphate decarboxylase [Salvia miltiorrhiza]	gi|387624160|gb|JN116821.1|	755	0	Bacopa monnieri mevalonate diphosphate decarboxylase mRNA, partial cds	--	--	--	--	YNR043w	297	3e-80	COG3407	Mevalonate pyrophosphate decarboxylase	K01597	0	676	pop:POPTR_660167	diphosphomevalonate decarboxylase [EC:4.1.1.33]	GO:0008299//isoprenoid biosynthetic process	GO:0004163//diphosphomevalonate decarboxylase activity;GO:0005524//ATP binding;GO:0042803//protein homodimerization activity	-
Unigene6931_All	32.5803	6.0874	37.85	3	10	1.11552	1.71064	1.41308	0.00340515	IDI	isopentenyl pyrophosphate isomerase	gi|157072591|gb|ABV08818.1|	474.6	3e-132	isopentenyl pyrophosphate isomerase [Salvia miltiorrhiza]	gi|157072590|gb|EF635967.1|	658	0	Salvia miltiorrhiza isopentenyl pyrophosphate isomerase mRNA, complete cds	sp|O48965|IDI2_CAMAC	466	3e-131	Isopentenyl-diphosphate Delta-isomerase II OS=Camptotheca acuminata GN=IPI2 PE=2 SV=1	SPBC106.15	206	2e-52	COG1443	Isopentenyldiphosphate isomerase	K01823	4e-128	457	vvi:100241072	isopentenyl-diphosphate delta-isomerase [EC:5.3.3.2]	GO:0008299//isoprenoid biosynthetic process	GO:0016787//hydrolase activity;GO:0004452//isopentenyl-diphosphate delta-isomerase activity	-
Unigene404_All	56.3944	7.94287	17.84	1	7	1.14542	2.8661	2.00576	3.14981e-09	G8H	Geraniol 8-hydroxylase	gi|70724310|gb|AAZ07704.1|	556.6	5e-157	cytochrome P450 monooxygenase isoform I [Sesamum indicum]	gi|332189094|gb|CP002684.1|	69.9	9e-09	Arabidopsis thaliana chromosome 1, complete sequence	sp|D1MI46|C76BA_SWEMU	469	3e-132	Geraniol 8-hydroxylase OS=Swertia mussotii GN=CYP76B10 PE=1 SV=1	BH0579	115	3e-25	COG2124	Cytochrome P450	K00517	4e-114	410	osa:4348172	[EC:1.14.-.-]	-	GO:0016491//oxidoreductase activity;GO:0005488//binding	-
CL1785.Contig6_All	39.8354	5.90967	21.2	7	5	1.01001	1.66792	1.33897	0.013591	FPP	farnesyl diphosphate synthase	gi|14488053|gb|AAK63847.1|AF384040_1	667.9	0	farnesyl diphosphate synthase [Mentha x piperita]	gi|157072592|gb|EF635968.1|	1279	0	Salvia miltiorrhiza farnesyl diphosphate synthetase mRNA, complete cds	sp|P49351|FPPS1_LUPAL	612	2e-175	Farnesyl pyrophosphate synthase 1 OS=Lupinus albus GN=FPS1 PE=2 SV=1	YJL167w	339	9e-93	COG0142	Geranylgeranyl pyrophosphate synthase	K00787	2e-175	613	pop:POPTR_560081	farnesyl diphosphate synthase [EC:2.5.1.1 2.5.1.10]	GO:0008299//isoprenoid biosynthetic process	GO:0004337//geranyltranstransferase activity;GO:0004161//dimethylallyltranstransferase activity	-
Unigene18757_All	62.5808	5.2876	16.57	1	8	1.05985	2.52497	1.79241	6.97921e-07	FPP	valencene synthase	gi|60266124|gb|AAX16077.1|	818.5	0	valencene synthase [Perilla frutescens var. frutescens]	gi|60266123|gb|AY917195.1|	281	1e-72	Perilla frutescens var. frutescens valencene synthase mRNA, complete cds	sp|Q49SP5|TPGAS_POGCB	697	0	Germacrene A synthase OS=Pogostemon cablin PE=1 SV=1	--	--	--	--	--	K14181	4e-156	550	vvi:100256880	valencene synthase [EC:4.2.3.73]	GO:0045338//farnesyl diphosphate metabolic process;GO:0016114//terpenoid biosynthetic process;GO:0051762//sesquiterpene biosynthetic process	GO:0000287//magnesium ion binding;GO:0034005	GO:0005829//cytosol
Unigene16831_All	38.3213	8.22119	22.54	6	6	1.32605	1.60245	1.46425	0.00122604	PR	(+)-pulegone reductase	gi|444302246|pdb|4HFJ|A	549.3	5e-155	Chain A, X-ray Crystal Structure Of A Double Bond Reductase From Nicotiana Tabacum >gi|444302247|pdb|4HFJ|B Chain B, X-ray Crystal Structure Of A Double Bond Reductase From Nicotiana Tabacum >gi|444302248|pdb|4HFM|A Chain A, X-ray Crystal Structure Of A Nadp(h)-bound Double Bond Reductase From Nicotiana Tabacum >gi|444302249|pdb|4HFM|B Chain B, X-ray Crystal Structure Of A Nadp(h)-bound Double Bo…	gi|6692815|dbj|AB036735.1|	260	3e-66	Nicotiana tabacum NtADH mRNA for allyl alcohol dehydrogenase, complete cds	sp|Q6WAU0|PULR_MENPI	520	8e-148	(+)-pulegone reductase OS=Mentha piperita PE=1 SV=1	all1188	254	2e-67	COG2130	Putative NADP-dependent oxidoreductases	K07119	5e-152	535	vvi:100256090		GO:0006979//response to oxidative stress;GO:0046686//response to cadmium ion;GO:0055114//oxidation-reduction process	GO:0032440//2-alkenal reductase [NAD(P)] activity;GO:0008270//zinc ion binding;GO:0000166//nucleotide binding	GO:0005886//plasma membrane;GO:0005634//nucleus;GO:0005829//cytosol
CL6787.Contig1_All	52.4007	5.92236	8.97	1	4	1.15377	1.94252	1.54815	0.000207933	GT2	resveratrol/hydroxycinnamic acid O-glucosyltransferase	gi|110932098|gb|ABH03018.1|	680.6	0	resveratrol/hydroxycinnamic acid O-glucosyltransferase [Vitis labrusca]	gi|115444706|ref|NM_001052668.1|	91.7	2e-15	Oryza sativa Japonica Group Os02g0188000 (Os02g0188000) mRNA, complete cds	sp|Q66PF4|CGT_FRAAN	642	0	Cinnamate beta-D-glucosyltransferase OS=Fragaria ananassa GN=GT2 PE=1 SV=1	Rv3876	65.9	2e-10	COG0455	ATPases involved in chromosome partitioning	K13068	6e-139	493	aly:ARALYDRAFT_479675	sinapate 1-glucosyltransferase [EC:2.4.1.120]	GO:0080167//response to karrikin;GO:0010224//response to UV-B;GO:0008152//metabolic process	GO:0050284//sinapate 1-glucosyltransferase activity;GO:0050645	GO:0005737//cytoplasm
Phenylalanine Metabolism (lignin biosynthesis)
CL3330.Contig2_All	49.5793	6.60986	16.07	1	2	1.02806	3.20151	2.11479	1.81498e-10	HCT	hydroxycinnamoyl-CoA:shikimate/quinate hydroxycinnamoyltransferase	gi|380508822|gb|AFD64619.1|	471.9	1e-131	putative hydroxycinnamoyl-CoA:shikimate/quinate hydroxycinnamoyltransferase [Camellia sinensis]	--	--	--	--	sp|O64470|SHT_ARATH	411	6e-115	Spermidine hydroxycinnamoyl transferase OS=Arabidopsis thaliana GN=SHT PE=1 SV=1	--	--	--	--	--	K13065	7e-90	330	vvi:100265530	shikimate O-hydroxycinnamoyltransferase [EC:2.3.1.133]	GO:0080088//spermidine hydroxycinnamate conjugate biosynthetic process;GO:0010584//pollen exine formation	GO:0080072//spermidine:sinapoyl CoA N-acyltransferase activity;GO:0080074//spermidine:caffeoyl CoA N-acyltransferase activity;GO:0080073//spermidine:coumaroyl CoA N-acyltransferase activity;GO:0080075//spermidine:feruloyl CoA N-acyltransferase activity	-
CL8777.Contig2_All	47.402	8.1626	7.27	4	4	1.09035	1.57127	1.33081	0.0157073	PAL	chorismate synthase 1	gi|350534912|ref|NP_001234422.1|	750.7	0	chorismate synthase 1, chloroplastic precursor [Solanum lycopersicum] >gi|2492952|sp|Q42884.1|AROC1_SOLLC RecName: Full=Chorismate synthase 1, chloroplastic; AltName: Full=5-enolpyruvylshikimate-3-phosphate phospholyase 1; Flags: Precursor >gi|410482|emb|CAA79859.1| chorismate synthase 1 [Solanum lycopersicum]	gi|222136858|gb|FJ604855.1|	700	0	Vitis vinifera strain CS01 chorismate synthase mRNA, complete cds	sp|Q42884|AROC1_SOLLC	750	0	Chorismate synthase 1, chloroplastic OS=Solanum lycopersicum GN=CS1 PE=2 SV=1	sll1747	502	6e-142	COG0082	Chorismate synthase	K01736	0	711	vvi:100241015	chorismate synthase [EC:4.2.3.5]	GO:0009805//coumarin biosynthetic process;GO:0009423//chorismate biosynthetic process;GO:0009611//response to wounding;GO:0006499//N-terminal protein myristoylation;GO:0033587//shikimate biosynthetic process;GO:0009793//embryo development ending in seed dormancy;GO:0009073//aromatic amino acid family biosynthetic process;GO:0006865//amino acid transport	GO:0004107//chorismate synthase activity	GO:0005730//nucleolus;GO:0009570//chloroplast stroma
Unigene18366_All	49.2211	6.53662	16.11	1	1	1.31403	1.33675	1.32539	0.0172773	HCT	hydroxycinnamoyl-Coenzyme A shikimate/quinate hydroxycinnamoyltransferase	gi|225446291|ref|XP_002269790.1|	465.3	1e-129	PREDICTED: hydroxycinnamoyl-Coenzyme A shikimate/quinate hydroxycinnamoyltransferase [Vitis vinifera] >gi|296090310|emb|CBI40129.3| unnamed protein product [Vitis vinifera]	--	--	--	--	sp|O64470|SHT_ARATH	403	1e-112	Spermidine hydroxycinnamoyl transferase OS=Arabidopsis thaliana GN=SHT PE=1 SV=1	--	--	--	--	--	K13065	8e-88	322	pop:POPTR_554899	shikimate O-hydroxycinnamoyltransferase [EC:2.3.1.133]	GO:0080088//spermidine hydroxycinnamate conjugate biosynthetic process;GO:0010584//pollen exine formation	GO:0080072//spermidine:sinapoyl CoA N-acyltransferase activity;GO:0080074//spermidine:caffeoyl CoA N-acyltransferase activity;GO:0080073//spermidine:coumaroyl CoA N-acyltransferase activity;GO:0080075//spermidine:feruloyl CoA N-acyltransferase activity	-
CL1389.Contig4_All	76.8745	6.53662	26.55	3	8	1.05513	1.96204	1.50858	0.000486976	PAL	phenylalanine ammonia-lyase	gi|15100059|gb|AAK84225.1|AF401636_1	1381.7	0	phenylalanine ammonia-lyase [Rehmannia glutinosa]	gi|15100058|gb|AF401636.1|AF401636	4242	0	Rehmannia glutinosa phenylalanine ammonia-lyase (PAL1) mRNA, complete cds	sp|O23924|PALY_DIGLA	1295	0	Phenylalanine ammonia-lyase OS=Digitalis lanata PE=2 SV=1	RSp0365	253	1e-66	COG2986	Histidine ammonia-lyase	K10775	0	1213	vvi:100241377	phenylalanine ammonia-lyase [EC:4.3.1.24]	GO:0009800//cinnamic acid biosynthetic process;GO:0006559//L-phenylalanine catabolic process	GO:0045548//phenylalanine ammonia-lyase activity	GO:0005737//cytoplasm
CL2673.Contig1_All	57.9058	9.1001	32.28	4	4	1.14854	1.58684	1.36769	0.00806343	C4H	Cinnamic acid 4-hydroxylase	gi|84578865|dbj|BAE72875.1|	967.2	0	Cinnamic acid 4-hydroxylase [Verbena x hybrida]	gi|84578864|dbj|AB234902.1|	1195	0	Verbena x hybrida mRNA for Cinnamic acid 4-hydroxylase, complete cds, cultivar: Tapien Pink	sp|P48522|TCMO_CATRO	957	0	Trans-cinnamate 4-monooxygenase OS=Catharanthus roseus GN=CYP73A4 PE=2 SV=1	alr1450	105	2e-22	COG2124	Cytochrome P450	K00487	0	954	rcu:RCOM_1164350	trans-cinnamate 4-monooxygenase [EC:1.14.13.11]	GO:0009555//pollen development;GO:0009611//response to wounding;GO:0009808//lignin metabolic process;GO:0040007//growth;GO:0009416//response to light stimulus;GO:0055114//oxidation-reduction process;GO:0080167//response to karrikin	GO:0016710//trans-cinnamate 4-monooxygenase activity;GO:0009055//electron carrier activity;GO:0005506//iron ion binding;GO:0020037//heme binding	GO:0009505//plant-type cell wall;GO:0005886//plasma membrane;GO:0005783//endoplasmic reticulum
CL2673.Contig2_All	57.4536	9.15869	33.27	4	4	0.908492	1.79075	1.34962	0.011223	C4H	Cinnamic acid 4-hydroxylase	gi|51702531|gb|AAU09021.1|	959.5	0	Cinnamic acid 4-hydroxylase [Agastache rugosa]	gi|51702530|gb|AY616436.1|	1197	0	Agastache rugosa cinnamic acid 4-hydroxylase mRNA, complete cds	sp|P48522|TCMO_CATRO	948	0	Trans-cinnamate 4-monooxygenase OS=Catharanthus roseus GN=CYP73A4 PE=2 SV=1	BH0579	112	3e-24	COG2124	Cytochrome P450	K00487	0	946	rcu:RCOM_1164350	trans-cinnamate 4-monooxygenase [EC:1.14.13.11]	GO:0055114//oxidation-reduction process	GO:0020037//heme binding;GO:0016710//trans-cinnamate 4-monooxygenase activity;GO:0005506//iron ion binding;GO:0009055//electron carrier activity	-
Unigene9725_All	49.7175	8.04541	23.06	1	10	1.08667	1.88521	1.48594	0.000783683	C3H	p-coumarate 3-hydroxylase	gi|17978831|gb|AAL47545.1|	822.4	0	p-coumarate 3-hydroxylase [Sesamum indicum]	gi|17978830|gb|AY065995.1|	973	0	Sesamum indicum p-coumarate 3-hydroxylase mRNA, complete cds	sp|O22203|C98A3_ARATH	661	0	Cytochrome P450 98A3 OS=Arabidopsis thaliana GN=CYP98A3 PE=1 SV=1	AGc2890	102	2e-21	COG2124	Cytochrome P450	K09754	0	670	rcu:RCOM_1106600	coumaroylquinate(coumaroylshikimate) 3'-monooxygenase [EC:1.14.13.36]	GO:0009805//coumarin biosynthetic process;GO:0055114//oxidation-reduction process;GO:0009611//response to wounding;GO:0009963//positive regulation of flavonoid biosynthetic process;GO:0009809//lignin biosynthetic process	GO:0042802//identical protein binding;GO:0009055//electron carrier activity;GO:0016711//flavonoid 3'-monooxygenase activity;GO:0020037//heme binding;GO:0046409//p-coumarate 3-hydroxylase activity;GO:0005506//iron ion binding	GO:0005739//mitochondrion;GO:0005783//endoplasmic reticulum;GO:0005886//plasma membrane
Unigene7376_All	38.7497	6.97607	34.17	2	9	1.29148	2.13666	1.71407	4.65456e-06	CAD	cinnamyl alcohol dehydrogenase	gi|307634614|gb|ADN78309.1|	610.9	1e-173	cinnamyl alcohol dehydrogenase [Salvia miltiorrhiza]	gi|307634613|gb|HQ162287.1|	315	8e-83	Salvia miltiorrhiza cinnamyl alcohol dehydrogenase mRNA, complete cds	sp|Q9ZRF1|MTDH_FRAAN	592	2e-169	Probable mannitol dehydrogenase OS=Fragaria ananassa GN=CAD PE=2 SV=1	SMc00680	353	6e-97	COG1064	Zn-dependent alcohol dehydrogenases	K00083	6e-171	598	pop:POPTR_667694	cinnamyl-alcohol dehydrogenase [EC:1.1.1.195]	GO:0009626//plant-type hypersensitive response;GO:0009617//response to bacterium;GO:0009809//lignin biosynthetic process;GO:0055114//oxidation-reduction process	GO:0045551//cinnamyl-alcohol dehydrogenase activity;GO:0018456//aryl-alcohol dehydrogenase (NAD+) activity;GO:0008270//zinc ion binding;GO:0000166//nucleotide binding;GO:0046029//mannitol dehydrogenase activity	-
Unigene20841_All	8.50549	9.12939	14.1	1	1	1.18408	1.48025	1.33216	0.0153363	CAD	cinnamoyl alcohol dehydrogenase	gi|82581150|emb|CAJ43716.1|	139.4	2e-32	cinnamoyl alcohol dehydrogenase [Plantago major]	gi|82581149|emb|AM159095.1|	125	5e-26	Plantago major mRNA for cinnamoyl alcohol dehydrogenase (cad2 gene)	sp|Q9S9N9|CCR1_ARATH	109	1e-24	Cinnamoyl-CoA reductase 1 OS=Arabidopsis thaliana GN=CCR1 PE=1 SV=1	L161121	57	2e-08	COG0451	Nucleoside-diphosphate-sugar epimerases	K09753	7e-25	111	aly:ARALYDRAFT_471794	cinnamoyl-CoA reductase [EC:1.2.1.44]	GO:0044237//cellular metabolic process;GO:0055114//oxidation-reduction process	GO:0050662//coenzyme binding;GO:0000166//nucleotide binding;GO:0045552//dihydrokaempferol 4-reductase activity	GO:0005886//plasma membrane
CL7485.Contig1_All	34.2791	6.01123	13.96	2	3	1.60136	1.03872	1.32004	0.0189679	PCBER	phenylcoumaran benzylic ether reductase homolog Fi1	gi|7578895|gb|AAF64174.1|AF242491_1	532.7	4e-150	phenylcoumaran benzylic ether reductase homolog Fi1 [Forsythia x intermedia]	gi|156778056|gb|EF626803.1|	458	1e-126	Fraxinus excelsior Fra e 12.02 allergen mRNA, complete cds	sp|E1U332|ALL12_OLEEU	531	2e-151	Isoflavone reductase-like protein OS=Olea europaea PE=1 SV=1	mll1871	62	2e-09	COG0702	Predicted nucleoside-diphosphate-sugar epimerases	K00224	7e-131	465	aly:ARALYDRAFT_476671	[EC:1.3.1.-]	GO:0055114//oxidation-reduction process	GO:0016491//oxidoreductase activity;GO:0000166//nucleotide binding	GO:0005737//cytoplasm
Flavonoid and alkaloid metabolism
CL325.Contig1_All	39.797	6.75635	31.67	2	13	1.19035	1.71206	1.4512	0.00159831	AAE	acetylajmalan acetylesterase	gi|90811681|gb|ABD98038.1|	546.6	8e-154	acetylajmalan acetylesterase [Striga asiatica]	gi|90811680|gb|DQ442387.1|	141	4e-30	Striga asiatica clone St433 acetylajmalan acetylesterase mRNA, complete cds	sp|Q3MKY2|AAE_RAUSE	298	1e-80	Acetylajmalan esterase OS=Rauvolfia serpentina GN=AAE PE=1 SV=1	--	--	--	--	--	K00514	6e-65	247	rcu:RCOM_1428040	zeta-carotene desaturase [EC:1.3.5.6]	-	-	-
CL5934.Contig1_All	58.5913	7.59131	25.77	3	13	1.28982	2.86382	2.07682	4.93023e-10	F6H	flavonoid 6-hydroxylase	gi|451167582|gb|AGF30366.1|	734.9	0	CYP450 monooxygenase CYP82D62 [Mentha x piperita]	gi|451167581|gb|JX162214.1|	168	1e-38	Mentha x piperita CYP450 monooxygenase CYP82D62 mRNA, complete cds	sp|O49859|C82A4_SOYBN	546	2e-155	Cytochrome P450 82A4 OS=Glycine max GN=CYP82A4 PE=2 SV=1	BH0579	114	5e-25	COG2124	Cytochrome P450	K00517	1e-144	511	ath:AT4G31940	[EC:1.14.-.-]	-	-	-
Unigene21715_All	58.2076	8.74854	7.09	2	3	1.12955	1.80119	1.46537	0.00119832	CYP75B2	flavonoid 3&apos;-monooxygenase-like	gi|460379598|ref|XP_004235548.1|	821.2	0	PREDICTED: flavonoid 3&apos;-monooxygenase-like [Solanum lycopersicum]	gi|147826992|emb|AM488980.2|	250	4e-63	Vitis vinifera contig VV78X048826.7, whole genome shotgun sequence	sp|Q9SBQ9|F3PH_PETHY	431	5e-121	Flavonoid 3'-monooxygenase OS=Petunia hybrida GN=CYP75B2 PE=2 SV=1	alr1450	125	2e-28	COG2124	Cytochrome P450	K05280	6e-122	436	mtr:MTR_3g025230	flavonoid 3'-monooxygenase [EC:1.14.13.21]	GO:0055114//oxidation-reduction process	GO:0020037//heme binding;GO:0033772;GO:0005506//iron ion binding;GO:0009055//electron carrier activity	-
CL693.Contig2_All	55.9052	8.25049	4.68	3	2	1.10462	2.0437	1.57416	0.000117313	CYP81E1	Isoflavone 2'-hydroxylase	gi|462402195|gb|EMJ07752.1|	634	2e-180	hypothetical protein PRUPE_ppa019965mg [Prunus persica]	gi|460372133|ref|XM_004231839.1|	81.8	2e-12	PREDICTED: Solanum lycopersicum cytochrome P450 81D1-like (LOC101250559), mRNA	sp|P93147|C81E1_GLYEC	546	2e-155	Isoflavone 2'-hydroxylase OS=Glycyrrhiza echinata GN=CYP81E1 PE=1 SV=2	BH0579	125	3e-28	COG2124	Cytochrome P450	K00517	1e-163	575	ath:AT4G37370	[EC:1.14.-.-]	-	GO:0046872//metal ion binding;GO:0016705//oxidoreductase activity, acting on paired donors, with incorporation or reduction of molecular oxygen;GO:0004497//monooxygenase activity	-
Unigene6915_All	35.2148	5.47803	19.57	1	2	1.05331	1.73979	1.39655	0.00468466	HIDH	2-hydroxyisoflavanone dehydratase	gi|470124318|ref|XP_004298163.1|	324.7	6e-87	PREDICTED: uncharacterized protein LOC101304570 [Fragaria vesca subsp. vesca]	gi|460156846|gb|GABL01088888.1|	95.6	3e-16	TSA: Camelina sativa comp64130_c3_seq1 transcribed RNA sequence	sp|Q9SMN0|CXE12_ARATH	264	3e-70	Probable carboxylesterase 12 OS=Arabidopsis thaliana GN=CXE12 PE=2 SV=1	Rv1399c	83.6	2e-15	COG0657	Esterase/lipase	K13258	2e-95	349	gmx:547489	2-hydroxyisoflavanone dehydratase [EC:4.2.1.105]	-	-	-
CL1950.Contig3_All	110.636	7.00537	20.68	6	7	1.6004	1.15347	1.37694	0.00678913	FMT	Carthamus tinctorius clone FMD-3 pigment protein-like mRNA	--	--	--	--	gi|192896498|gb|EU567305.1|	196	1e-46	Carthamus tinctorius clone FMD-3 pigment protein-like mRNA, partial sequence	--	--	--	--	--	--	--	--	--	--	--	--	--	--	-	-	-
CL1950.Contig2_All	108.39	8.03076	19.92	8	7	1.69852	0.964731	1.33163	0.0154827	FMT	Carthamus tinctorius clone FMD-3 pigment protein-like mRNA	--	--	--	--	gi|192896498|gb|EU567305.1|	505	1e-140	Carthamus tinctorius clone FMD-3 pigment protein-like mRNA, partial sequence	--	--	--	--	--	--	--	--	--	--	--	--	--	--	-	-	-
CL8207.Contig1_All	50.3195	5.8208	1.55	2	1	1.18935	1.61814	1.40374	0.00408044	3MaT2	quercetin 3-O-glucoside-6''-O-malonyltransferase	gi|45789980|gb|AAS77402.1|	500.7	3e-140	quercetin 3-O-glucoside-6&apos;&apos;-O-malonyltransferase [Glandularia x hybrida]	gi|45790001|gb|AY500351.1|	61.9	2e-06	Verbena x hybrida quercetin 3-O-glucoside-6''-O-malonyltransferase (3MaT2) mRNA, complete cds	sp|Q8W1W9|5MAT1_SALSN	393	2e-109	Malonyl-coenzyme:anthocyanin 5-O-glucoside-6'''-O-malonyltransferase OS=Salvia splendens GN=5MAT1 PE=1 SV=1	--	--	--	--	--	K14329	2e-56	218	ath:AT5G61160	agmatine coumaroyltransferase [EC:2.3.1.64 2.3.1.-]	-	-	-
CL8053.Contig1_All	12.2613	9.89111	7.69	1	1	1.50778	1.12367	1.31573	0.0204397		FAD/FMN-containing dehydrogenases	gi|224115242|ref|XP_002332196.1|	165.6	3e-40	predicted protein [Populus trichocarpa] >gi|222875303|gb|EEF12434.1| predicted protein [Populus trichocarpa]	gi|460376189|ref|XM_004233834.1|	81.8	7e-13	PREDICTED: Solanum lycopersicum cannabidiolic acid synthase-like (LOC101263972), mRNA	sp|A6P6V9|CBDAS_CANSA	124	4e-29	Cannabidiolic acid synthase OS=Cannabis sativa GN=CBDAS PE=1 SV=1	BS_ygaK	48.1	8e-06	COG0277	FAD/FMN-containing dehydrogenases	--	--	--	--	--	GO:0055114//oxidation-reduction process	GO:0050660//flavin adenine dinucleotide binding;GO:0050468;GO:0008762//UDP-N-acetylmuramate dehydrogenase activity	-
Other enzymes catalyzed secondary metabolism
Unigene19421_All	48.0634	6.21436	3.26	3	1	1.12022	5.44823	3.28423	3.66284e-24	GT	glucosyltransferase	gi|300669727|dbj|BAJ11652.1|	667.5	0	glucosyltransferase [Sinningia cardinalis]	gi|5763523|dbj|AB031274.1|	204	2e-49	Scutellaria baicalensis ufgt mRNA for UDP-glucose: flavonoid 7-O-glucosyltransferase, complete cds	sp|Q2V6J9|UFOG7_FRAAN	484	4e-137	UDP-glucose flavonoid 3-O-glucosyltransferase 7 OS=Fragaria ananassa GN=GT7 PE=1 SV=1	--	--	--	--	--	K13496	1e-107	388	ath:AT2G36800	UDP-glucosyl transferase 73C [EC:2.4.1.-]	GO:0009987//cellular process;GO:0008152//metabolic process	GO:0035251//UDP-glucosyltransferase activity	-
Unigene13850_All	57.545	8.22119	11.13	1	4	1.2482	2.32339	1.7858	8.20927e-07	CYP45076A2	cytochrome P450 76A2	gi|225441018|ref|XP_002283772.1|	623.6	3e-177	PREDICTED: cytochrome P450 76A2 [Vitis vinifera]	gi|225441017|ref|XM_002283736.1|	60	8e-06	PREDICTED: Vitis vinifera cytochrome P450 76A2-like (LOC100249522), mRNA	sp|P37122|C76A2_SOLME	517	7e-147	Cytochrome P450 76A2 OS=Solanum melongena GN=CYP76A2 PE=2 SV=1	BH0579	127	8e-29	COG2124	Cytochrome P450	K00517	2e-120	431	ath:AT3G52970	[EC:1.14.-.-]	-	GO:0046872//metal ion binding;GO:0016705//oxidoreductase activity, acting on paired donors, with incorporation or reduction of molecular oxygen;GO:0004497//monooxygenase activity	-
CL337.Contig2_All	55.1018	8.98291	3.91	4	2	1.23944	2.53916	1.8893	6.22879e-08	CYP71D177	cytochrome P450 CYP71D177	gi|281486606|gb|ADA70806.1|	680.2	0	cytochrome P450 CYP71D177 [Scoparia dulcis]	gi|225319017|dbj|AK329595.1|	81.8	2e-12	Solanum lycopersicum cDNA, clone: LEFL3148B18, HTC in root	sp|Q6WKY9|C7D95_MENGR	669	0	Cytochrome P450 71D95 OS=Mentha gracilis GN=CYP71D95 PE=1 SV=1	BH0579	120	9e-27	COG2124	Cytochrome P450	K13267	4e-128	456	gmx:100814284	cytochrome P450, family 71, subfamily D, polypeptide 9 (flavonoid 6-hydroxylase) [EC:1.14.13.-]	GO:0055114//oxidation-reduction process	GO:0009055//electron carrier activity;GO:0005506//iron ion binding;GO:0018675//(S)-limonene 6-monooxygenase activity;GO:0020037//heme binding	GO:0005789//endoplasmic reticulum membrane;GO:0016021//integral to membrane
Unigene17902_All	14.8518	9.70068	15.5	2	2	1.03443	2.10774	1.57109	0.000125582	CYP	Cytochrome P450	gi|357460083|ref|XP_003600323.1|	139.4	3e-32	Cytochrome P450 [Medicago truncatula] >gi|355489371|gb|AES70574.1| Cytochrome P450 [Medicago truncatula]	--	--	--	--	sp|O81971|C71D9_SOYBN	132	2e-31	Cytochrome P450 71D9 OS=Glycine max GN=CYP71D9 PE=2 SV=1	--	--	--	--	--	K13267	5e-31	132	gmx:100814284	cytochrome P450, family 71, subfamily D, polypeptide 9 (flavonoid 6-hydroxylase) [EC:1.14.13.-]	-	GO:0046872//metal ion binding;GO:0016705//oxidoreductase activity, acting on paired donors, with incorporation or reduction of molecular oxygen;GO:0004497//monooxygenase activity	-
Unigene9296_All	59.3038	8.88037	5.96	1	3	1.19381	1.97063	1.58222	9.80608e-05	CYP71D175	CYP71D175	gi|291195879|gb|ADD84654.1|	594.3	2e-168	CYP71D175 [Scoparia dulcis]	gi|281486605|gb|GU205276.1|	73.8	6e-10	Scoparia dulcis cytochrome P450 CYP71D177 (CYP6) mRNA, complete cds	sp|A6YIH8|C7D55_HYOMU	571	4e-163	Premnaspirodiene oxygenase OS=Hyoscyamus muticus GN=CYP71D55 PE=1 SV=1	BH0579	118	3e-26	COG2124	Cytochrome P450	K13267	2e-112	404	gmx:100814284	cytochrome P450, family 71, subfamily D, polypeptide 9 (flavonoid 6-hydroxylase) [EC:1.14.13.-]	-	-	-
Unigene12188_All	57.2191	9.14404	1.96	1	1	1.01071	2.05889	1.5348	0.000277835	CYPP450734A1	cytochrome P450 734A1	gi|225469356|ref|XP_002271231.1|	654.1	0	PREDICTED: cytochrome P450 734A1 [Vitis vinifera]	gi|147818334|emb|AM430103.2|	67.9	3e-08	Vitis vinifera contig VV78X166216.26, whole genome shotgun sequence	sp|Q9ZW95|C7352_ARATH	332	5e-91	Cytokinin hydroxylase OS=Arabidopsis thaliana GN=CYP735A2 PE=1 SV=1	AGc2890	174	3e-43	COG2124	Cytochrome P450	K10717	5e-97	353	vvi:100258332	cytokinin trans-hydroxylase	GO:0055114//oxidation-reduction process	GO:0050616;GO:0009055//electron carrier activity;GO:0004497//monooxygenase activity;GO:0005506//iron ion binding;GO:0020037//heme binding;GO:0016705//oxidoreductase activity, acting on paired donors, with incorporation or reduction of molecular oxygen	GO:0016023//cytoplasmic membrane-bounded vesicle
Unigene16765_All	113.187	9.24658	19.72	3	19	1.43896	1.27579	1.35737	0.00974757	AGO2A2	AGO2A2	gi|409032145|gb|AFV08637.1|	1073.5	0	AGO2A2 [Solanum lycopersicum]	gi|470118739|ref|XM_004295432.1|	115	3e-22	PREDICTED: Fragaria vesca subsp. vesca protein argonaute 2-like (LOC101297919), mRNA	sp|Q9SHF3|AGO2_ARATH	946	0	Protein argonaute 2 OS=Arabidopsis thaliana GN=AGO2 PE=1 SV=1	--	--	--	--	--	K11596	1e-142	506	ath:AT1G48410	argonaute	GO:0051607//defense response to virus;GO:0042742//defense response to bacterium	GO:0035197//siRNA binding;GO:0005515//protein binding	-
CL8421.Contig2_All	6.62133	4.81787	73.02	2	4	1.52116	1.08764	1.3044	0.0248154	viral envelope protein	viral envelope protein	gi|1644306|emb|CAB03628.1|	118.2	5e-25	viral envelope protein [Nicotiana tabacum]	gi|1644305|emb|Z81328.1|	200	4e-48	N.tabacum TVM viroid mRNA for viral envelope protein	--	--	--	--	--	--	--	--	--	--	--	--	--	--	-	-	-
CL5964.Contig1_All	35.0512	5.03369	10.59	1	3	1.11208	1.63283	1.37246	0.00738094	PITG_07122	Phytophthora infestans T30-4 conserved hypothetical protein (PITG_07122) Mrna	gi|348675671|gb|EGZ15489.1|	511.5	1e-143	hypothetical protein PHYSODRAFT_505316 [Phytophthora sojae]	gi|301112009|ref|XM_002905038.1|	339	5e-90	Phytophthora infestans T30-4 conserved hypothetical protein (PITG_07122) mRNA, complete cds	--	--	--	--	RSc0206	474	2e-133	COG1073	Hydrolases of the alpha/beta superfamily	--	--	--	--	--	-	-	-
CL9222.Contig1_All	230.15	7.56201	6.45	2	9	2.13086	1.10888	1.61987	4.19557e-05			--	--	--	--	--	--	--	--	--	--	--	--	--	--	--	--	--	--	--	--	--	--	-	-	-
Unigene16505_All	137.756	6.80029	4.06	1	3	1.85518	1.08416	1.46967	0.00109717			--	--	--	--	gi|118483293|gb|EF145388.1|	61.9	6e-06	Populus trichocarpa clone WS01124_A11 unknown mRNA	--	--	--	--	--	--	--	--	--	--	--	--	--	--	-	-	-
CL4207.Contig2_All	20.0415	6.60986	60.77	2	1	0.879503	2.04078	1.46014	0.00133324	CDC48	cell division cycle protein 48 homolog	gi|449440119|ref|XP_004137832.1|	175.3	2e-42	PREDICTED: cell division cycle protein 48 homolog [Cucumis sativus] >gi|449525650|ref|XP_004169829.1| PREDICTED: cell division cycle protein 48 homolog [Cucumis sativus]	gi|381145558|gb|JQ678763.1|	739	0	Camellia sinensis cell division cycle protein 48 (CDC48) mRNA, complete cds	sp|Q9LZF6|CD48E_ARATH	714	0	Cell division control protein 48 homolog E OS=Arabidopsis thaliana GN=CDC48E PE=1 SV=2	YDL126c	573	3e-163	COG0464	ATPases of the AAA+ class	K13525	0	724	pop:POPTR_576706	transitional endoplasmic reticulum ATPase	GO:0051301//cell division;GO:0009860//pollen tube growth;GO:0009846//pollen germination;GO:0046686//response to cadmium ion	GO:0042802//identical protein binding;GO:0005524//ATP binding;GO:0008568//microtubule-severing ATPase activity	GO:0005618//cell wall;GO:0005730//nucleolus;GO:0005819//spindle;GO:0005635//nuclear envelope;GO:0022626//cytosolic ribosome;GO:0009524//phragmoplast;GO:0005794//Golgi apparatus;GO:0005886//plasma membrane
CL4368.Contig1_All	24.4353	7.59131	4.87	1	1	1.69092	3.11927	2.4051	7.65028e-14	Ole e 13	Thaumatin-like protein	gi|449061783|sp|E3SU11.1|ALL13_OLEEU	424.1	2e-117	RecName: Full=Thaumatin-like protein; AltName: Allergen=Ole e 13; Flags: Precursor >gi|269996497|gb|ACZ57583.1| allergenic thaumatin [Olea europaea]	gi|269996496|gb|GU084174.1|	125	1e-25	Olea europaea allergenic thaumatin mRNA, complete cds	sp|E3SU11|ALL13_OLEEU	424	6e-119	Thaumatin-like protein OS=Olea europaea PE=1 SV=1	--	--	--	--	--	--	--	--	--	--	GO:0009607//response to biotic stimulus;GO:0006952//defense response	-	GO:0005576//extracellular region
Metabolite transport pathway
Unigene39046_All	9.57079	5.05908	24.1	3	1	1.14279	2.14782	1.64531	2.34025e-05	TUR2	Pleiotropic drug resistance protein TUR2	gi|462396351|gb|EMJ02150.1|	154.5	4e-37	hypothetical protein PRUPE_ppa000265mg [Prunus persica]	gi|460414996|ref|XM_004252799.1|	143	9e-32	PREDICTED: Solanum lycopersicum pleiotropic drug resistance protein 1-like (LOC101244266), mRNA	sp|O24367|TUR2_SPIPO	151	7e-38	Pleiotropic drug resistance protein TUR2 OS=Spirodela polyrrhiza GN=TUR2 PE=1 SV=1	YDR406w_1	62.8	2e-10	COG1131	ABC-type multidrug transport system, ATPase component	--	--	--	--	--	GO:0006200//ATP catabolic process	GO:0005524//ATP binding;GO:0016887//ATPase activity	GO:0016020//membrane
Unigene36701_All	8.66444	9.0415	29.33	1	3	1.1659	1.45357	1.30974	0.0226574	PDR	Pleiotropic drug resistance protein 1	gi|460399392|ref|XP_004245225.1|	131	5e-30	PREDICTED: pleiotropic drug resistance protein 1-like [Solanum lycopersicum]	gi|449483990|ref|XM_004156704.1|	67.9	4e-09	PREDICTED: Cucumis sativus pleiotropic drug resistance protein 1-like (LOC101231370), mRNA	sp|Q76CU2|PDR1_TOBAC	125	8e-30	Pleiotropic drug resistance protein 1 OS=Nicotiana tabacum GN=PDR1 PE=2 SV=1	--	--	--	--	--	--	--	--	--	--	GO:0006200//ATP catabolic process	GO:0015439//heme-transporting ATPase activity;GO:0005524//ATP binding	GO:0016020//membrane
CL3182.Contig1_All	14.0474	9.27588	4.69	2	1	1.36721	1.33362	1.35041	0.0110638	ABCF5	ABC transporter F family member 5-like	gi|460383504|ref|XP_004237462.1|	55.5	7e-07	PREDICTED: ABC transporter F family member 5-like [Solanum lycopersicum]	gi|359480718|ref|XM_002279768.2|	143	3e-31	PREDICTED: Vitis vinifera ABC transporter F family member 5-like (LOC100250725), mRNA	sp|Q9LV93|AB5F_ARATH	194	4e-50	ABC transporter F family member 5 OS=Arabidopsis thaliana GN=ABCF5 PE=2 SV=1	all4183	107	2e-23	COG0488	ATPase components of ABC transporters with duplicated ATPase domains	K02065	9e-11	65.1	osa:4333685	putative ABC transport system ATP-binding protein	GO:0009908//flower development;GO:0016579//protein deubiquitination;GO:0009410//response to xenobiotic stimulus;GO:0016571//histone methylation;GO:0009624//response to nematode;GO:0010388//cullin deneddylation;GO:0009640//photomorphogenesis;GO:0010015//root morphogenesis;GO:0016567//protein ubiquitination;GO:0045893//positive regulation of transcription, DNA-dependent;GO:0043687//post-translation…	GO:0010484//H3 histone acetyltransferase activity;GO:0005515//protein binding;GO:0003677//DNA binding;GO:0005215//transporter activity;GO:0016887//ATPase activity;GO:0005524//ATP binding	GO:0009536//plastid;GO:0000123//histone acetyltransferase complex;GO:0005886//plasma membrane
Unigene3123_All	13.4146	4.88135	9.16	1	1	1.95532	1.01702	1.48617	0.000779922	VAS	lipid transfer-like protein VAS-like isoform 2	gi|460400405|ref|XP_004245725.1|	125.2	1e-27	PREDICTED: lipid transfer-like protein VAS-like isoform 2 [Solanum lycopersicum]	--	--	--	--	sp|Q9FFY3|VAS_ARATH	56.6	2e-08	Lipid transfer-like protein VAS OS=Arabidopsis thaliana GN=VAS PE=2 SV=1	--	--	--	--	--	--	--	--	--	--	-	-	-
CL5986.Contig1_All	11.6681	8.82178	44.07	3	3	1.78527	2.4225	2.10388	2.41976e-10	VAS	lipid transfer protein	gi|148278101|gb|ABQ53933.1|	184.9	1e-45	lipid transfer protein [Sesamum indicum]	gi|148278100|gb|EF581317.1|	83.8	3e-13	Sesamum indicum lipid transfer protein (LTP4) mRNA, complete cds	sp|P93224|NLTP2_SOLLC	143	1e-34	Non-specific lipid-transfer protein 2 OS=Solanum lycopersicum GN=LE16 PE=2 SV=1	--	--	--	--	--	--	--	--	--	--	GO:0006950//response to stress;GO:0006869//lipid transport	GO:0008289//lipid binding	-
CL2185.Contig2_All	51.5268	6.62451	4.19	2	1	2.12187	1.05952	1.59069	8.11404e-05	PTL5	Polyol transporter 5	gi|460383776|ref|XP_004237593.1|	682.2	0	PREDICTED: protein spinster-like [Solanum lycopersicum]	gi|470127362|ref|XM_004299592.1|	89.7	1e-14	PREDICTED: Fragaria vesca subsp. vesca protein spinster-like (LOC101293095), mRNA	sp|Q8VZ80|PLT5_ARATH	55.5	1e-07	Polyol transporter 5 OS=Arabidopsis thaliana GN=PLT5 PE=1 SV=2	PH0367	102	3e-21	COG0477	Permeases of the major facilitator superfamily	K13783	3e-06	52.4	rcu:RCOM_1500400	MFS transporter, OPA family, solute carrier family 37 (glycerol-3-phosphate transporter), member 1/2	GO:0015706//nitrate transport;GO:0055085//transmembrane transport;GO:0009567//double fertilization forming a zygote and endosperm	GO:0005351//sugar:hydrogen symporter activity	GO:0016021//integral to membrane;GO:0005739//mitochondrion
Unigene874_All	29.2172	8.6167	29.45	1	5	1.27148	1.44024	1.35586	0.0100207	VDAC	Mitochondrial outer membrane protein porin of 36 kDa	gi|1172556|sp|P42056.2|VDAC2_SOLTU	478.4	1e-133	RecName: Full=Mitochondrial outer membrane protein porin of 36 kDa; AltName: Full=POM 36; AltName: Full=Voltage-dependent anion-selective channel protein; Short=VDAC >gi|515360|emb|CAA56600.1| 36kDA porin II [Solanum tuberosum]	gi|515357|emb|X80388.1|	274	2e-70	S.tuberosum pPOM36I mRNA for 36kDA porinI	sp|P42056|VDAC2_SOLTU	478	3e-135	Mitochondrial outer membrane protein porin of 36 kDa OS=Solanum tuberosum PE=1 SV=2	--	--	--	--	--	K15040	6e-131	465	vvi:100248362	voltage-dependent anion channel protein 2	GO:0055085//transmembrane transport;GO:0044070//regulation of anion transport;GO:0042742//defense response to bacterium	GO:0008308//voltage-gated anion channel activity	GO:0005618//cell wall;GO:0005730//nucleolus;GO:0009941//chloroplast envelope;GO:0005741//mitochondrial outer membrane;GO:0005773//vacuole;GO:0005886//plasma membrane
CL1506.Contig2_All	22.5413	5.47803	39.11	5	1	1.238	1.42234	1.33017	0.0158852	RaB	Rab1-like small GTP-binding protein	gi|4096662|gb|AAD10389.1|	386.7	2e-106	Rab1-like small GTP-binding protein [Petunia x hybrida]	gi|349707520|emb|FQ385084.1|	563	1e-157	Vitis vinifera clone SS0AEB3YG22	sp|Q9ZRE2|RABD1_ARATH	345	2e-95	Ras-related protein RABD1 OS=Arabidopsis thaliana GN=RABD1 PE=1 SV=1	SPAC18G6.03	186	5e-47	COG1100	GTPase SAR1 and related small G proteins	K07976	4e-95	345	ath:AT3G11730	Rab family, other	GO:0007264//small GTPase mediated signal transduction;GO:0006888//ER to Golgi vesicle-mediated transport;GO:0015031//protein transport	GO:0080115//myosin XI tail binding;GO:0030742//GTP-dependent protein binding;GO:0016787//hydrolase activity;GO:0005525//GTP binding	GO:0000139//Golgi membrane;GO:0032588//trans-Golgi network membrane;GO:0005886//plasma membrane
CL567.Contig1_All	95.5278	5.32568	4.44	4	1	1.2318	1.48715	1.35948	0.00937994	TPC	transportin-1-like	gi|460370441|ref|XP_004231061.1|	1453.3	0	PREDICTED: transportin-1-like [Solanum lycopersicum]	gi|359475005|ref|XM_002280448.2|	777	0	PREDICTED: Vitis vinifera transportin-1-like (LOC100250435), mRNA	sp|Q8H0U4|TNPO1_ARATH	1301	0	Transportin-1 OS=Arabidopsis thaliana GN=TRN1 PE=1 SV=1	SPAC1B1.03c	96.3	3e-19	COG5215	Karyopherin (importin) beta	K14293	9e-24	111	ppp:PHYPADRAFT_193928	importin subunit beta-1	GO:0000059//protein import into nucleus, docking;GO:0009825//multidimensional cell growth;GO:0052546//cell wall pectin metabolic process;GO:0009855//determination of bilateral symmetry;GO:0010540//basipetal auxin transport;GO:0006487//protein N-linked glycosylation;GO:0009965//leaf morphogenesis;GO:0010014//meristem initiation;GO:0009956//radial pattern formation;GO:0010305//leaf vascular tissue …	GO:0008565//protein transporter activity	GO:0005829//cytosol;GO:0005643//nuclear pore
CL8070.Contig1_All	52.0639	7.43018	7.51	3	3	1.15363	2.75466	1.95414	1.19334e-08	APS1	ATP sulfurylase 1	gi|470121039|ref|XP_004296592.1|	790.4	0	PREDICTED: ATP sulfurylase 1, chloroplastic-like [Fragaria vesca subsp. vesca]	gi|90856222|gb|DQ444464.1|	567	1e-158	Camellia sinensis ATP-sulfurylase mRNA, complete cds	sp|Q9LIK9|APS1_ARATH	738	0	ATP sulfurylase 1, chloroplastic OS=Arabidopsis thaliana GN=APS1 PE=1 SV=1	YJR010w	157	6e-38	COG2046	ATP sulfurylase (sulfate adenylyltransferase)	K13811	0	780	vvi:100259752	3'-phosphoadenosine 5'-phosphosulfate synthase [EC:2.7.7.4 2.7.1.25]	GO:0006833//water transport;GO:0009793//embryo development ending in seed dormancy;GO:0009853//photorespiration;GO:0048573//photoperiodism, flowering;GO:0001887//selenium compound metabolic process;GO:0010114//response to red light;GO:0010155//regulation of proton transport;GO:0048481//ovule development;GO:0019761//glucosinolate biosynthetic process;GO:0000103//sulfate assimilation;GO:0009684//in…	GO:0008878//glucose-1-phosphate adenylyltransferase activity;GO:0004781//sulfate adenylyltransferase (ATP) activity	GO:0009570//chloroplast stroma;GO:0005829//cytosol;GO:0030931//heterotetrameric ADPG pyrophosphorylase complex;GO:0005886//plasma membrane;GO:0005739//mitochondrion;GO:0048046//apoplast
CL2247.Contig2_All	32.6716	6.81494	7.24	2	2	1.11285	2.18245	1.64765	2.21683e-05	APS2	ATP sulfurylase 2-like	gi|224085819|ref|XP_002307709.1|	577	2e-163	predicted protein [Populus trichocarpa] >gi|222857158|gb|EEE94705.1| predicted protein [Populus trichocarpa]	gi|225458023|ref|XM_002276957.1|	751	0	PREDICTED: Vitis vinifera ATP sulfurylase 2-like (LOC100252345), mRNA	sp|Q43870|APS2_ARATH	559	1e-159	ATP sulfurylase 2 OS=Arabidopsis thaliana GN=APS2 PE=1 SV=1	aq_1081_1	140	5e-33	COG2046	ATP sulfurylase (sulfate adenylyltransferase)	K13811	2e-164	577	vvi:100252345	3'-phosphoadenosine 5'-phosphosulfate synthase [EC:2.7.7.4 2.7.1.25]	GO:0000103//sulfate assimilation;GO:0019252//starch biosynthetic process;GO:0009970//cellular response to sulfate starvation;GO:0009853//photorespiration	GO:0004781//sulfate adenylyltransferase (ATP) activity;GO:0008878//glucose-1-phosphate adenylyltransferase activity	GO:0005829//cytosol;GO:0009570//chloroplast stroma
Unigene18539_All	75.3865	6.03662	1.64	1	1	1.11609	1.74686	1.43147	0.00237239	PTOL	Periplasmic component of the Tol biopolymer transport system	gi|225437689|ref|XP_002279803.1|	1006.5	0	PREDICTED: uncharacterized protein LOC100264112 [Vitis vinifera]	gi|356521140|ref|XM_003529168.1|	178	2e-41	PREDICTED: Glycine max uncharacterized protein LOC100814036 (LOC100814036), mRNA	--	--	--	--	CC3230	72	5e-12	COG0823	Periplasmic component of the Tol biopolymer transport system	--	--	--	--	--	GO:0035556//intracellular signal transduction;GO:0019243//methylglyoxal catabolic process to D-lactate;GO:0006508//proteolysis;GO:0010583//response to cyclopentenone;GO:0009738//abscisic acid mediated signaling pathway;GO:0009723//response to ethylene stimulus;GO:0009407//toxin catabolic process	-	GO:0016020//membrane;GO:0005634//nucleus
CL6693.Contig29_All	19.5527	5.75732	15	2	1	1.18516	1.59094	1.38805	0.0055074	ADH	Alcohol dehydrogenase 2	gi|113379|sp|P14674.1|ADH2_SOLTU	347.1	1e-94	RecName: Full=Alcohol dehydrogenase 2 >gi|169469|gb|AAA33807.1| alcohol dehydrogenase 2 (EC 1.1.1.1) [Solanum tuberosum]	gi|48093454|gb|AY619947.1|	369	2e-99	Nicotiana tabacum ADH-like UDP-glucose dehydrogenase mRNA, complete cds	sp|P14674|ADH2_SOLTU	347	4e-96	Alcohol dehydrogenase 2 OS=Solanum tuberosum GN=ADH2 PE=2 SV=1	STM1627	197	1e-50	COG1062	Zn-dependent alcohol dehydrogenases, class III	K00001	2e-92	335	vvi:100250633	alcohol dehydrogenase [EC:1.1.1.1]	GO:0055114//oxidation-reduction process	GO:0000166//nucleotide binding;GO:0008270//zinc ion binding;GO:0004022//alcohol dehydrogenase (NAD) activity	GO:0005737//cytoplasm
Cell wall biosynthesis
CL1766.Contig1_All	31.5504	6.46826	2.14	1	1	1.11828	2.20128	1.65978	1.67319e-05	BURP	BURP domain-containing protein 5	gi|224103433|ref|XP_002313054.1|	336.3	7e-91	predicted protein [Populus trichocarpa] >gi|222849462|gb|EEE87009.1| predicted protein [Populus trichocarpa]	gi|359475167|ref|XM_003631558.1|	91.7	2e-15	PREDICTED: Vitis vinifera BURP domain-containing protein 17-like (LOC100855265), mRNA	sp|Q0JEP3|BURP5_ORYSJ	187	9e-48	BURP domain-containing protein 5 OS=Oryza sativa subsp. japonica GN=BURP5 PE=2 SV=2	--	--	--	--	--	--	--	--	--	--	-	-	-
CL3780.Contig6_All	20.346	4.77979	30.39	2	4	1.36283	3.32573	2.34428	3.95183e-13	Glo1	glyoxalase	gi|12744892|gb|AAK06838.1|AF328860_1	281.2	2e-74	glyoxalase I [Avicennia marina]	gi|12744891|gb|AF328860.1|AF328860	323	2e-85	Avicennia marina glyoxalase I mRNA, complete cds	sp|O49818|LGUL_CICAR	273	2e-73	Lactoylglutathione lyase OS=Cicer arietinum PE=2 SV=1	XF1399	139	9e-33	COG0346	Lactoylglutathione lyase and related lyases	K01759	2e-73	274	bdi:100825073	lactoylglutathione lyase [EC:4.4.1.5]	GO:0046686//response to cadmium ion;GO:0006950//response to stress	GO:0046872//metal ion binding;GO:0004462//lactoylglutathione lyase activity	GO:0009507//chloroplast
CL9513.Contig1_All	63.9809	6.75635	23.94	3	1	2.42888	2.60878	2.51883	3.50971e-15	BglU	beta-glucosidase	gi|25989474|gb|AAL93619.1|	532.3	1e-149	beta-glucosidase [Olea europaea subsp. europaea]	gi|470120506|ref|XR_184404.1|	63.9	6e-07	PREDICTED: Fragaria vesca subsp. vesca beta-glucosidase 12-like (LOC101300134), misc_RNA	sp|Q8GU20|SG1_RAUSE	478	6e-135	Strictosidine-O-beta-D-glucosidase OS=Rauvolfia serpentina GN=SGR1 PE=1 SV=1	CAC0385	254	3e-67	COG2723	Beta-glucosidase/6-phospho-beta-glucosidase/beta-galactosidase	K01188	4e-133	473	sbi:SORBI_06g019840	beta-glucosidase [EC:3.2.1.21]	-	GO:0003824//catalytic activity	-
CL9513.Contig3_All	66.271	6.66846	23.16	3	1	1.89196	1.73633	1.81415	4.08389e-07	BglU	beta-glucosidase	gi|25989474|gb|AAL93619.1|	527.7	2e-148	beta-glucosidase [Olea europaea subsp. europaea]	gi|470120506|ref|XR_184404.1|	63.9	6e-07	PREDICTED: Fragaria vesca subsp. vesca beta-glucosidase 12-like (LOC101300134), misc_RNA	sp|Q8GU20|SG1_RAUSE	470	1e-132	Strictosidine-O-beta-D-glucosidase OS=Rauvolfia serpentina GN=SGR1 PE=1 SV=1	CAC0385	257	6e-68	COG2723	Beta-glucosidase/6-phospho-beta-glucosidase/beta-galactosidase	K01188	6e-129	459	sbi:SORBI_06g019840	beta-glucosidase [EC:3.2.1.21]	-	GO:0003824//catalytic activity	-
CL4850.Contig3_All	105.021	6.17627	7.2	3	1	1.73574	1.08492	1.41033	0.00359197	BglU	beta-glucosidase	gi|255581663|ref|XP_002531635.1|	1567	0	alpha-glucosidase, putative [Ricinus communis] >gi|223528753|gb|EEF30763.1| alpha-glucosidase, putative [Ricinus communis]	gi|357488834|ref|XM_003614657.1|	391	1e-105	Medicago truncatula Alpha-D-xylosidase (MTR_5g057990) mRNA, complete cds	sp|Q9S7Y7|XYL1_ARATH	1430	0	Alpha-xylosidase 1 OS=Arabidopsis thaliana GN=XYL1 PE=1 SV=1	SPAPB24D3.10c	526	6e-149	COG1501	Alpha-glucosidases, family 31 of glycosyl hydrolases	K15925	0	1566	rcu:RCOM_0030540	alpha-D-xyloside xylohydrolase [EC:3.2.1.177]	GO:0045493//xylan catabolic process;GO:0010411//xyloglucan metabolic process;GO:0005982//starch metabolic process;GO:0009664//plant-type cell wall organization;GO:0009832//plant-type cell wall biogenesis;GO:0046686//response to cadmium ion	GO:0032450//maltose alpha-glucosidase activity;GO:0080176//xyloglucan 1,6-alpha-xylosidase activity;GO:0046556//alpha-N-arabinofuranosidase activity;GO:0030246//carbohydrate binding;GO:0009044//xylan 1,4-beta-xylosidase activity	GO:0005829//cytosol;GO:0009506//plasmodesma;GO:0009505//plant-type cell wall;GO:0009507//chloroplast;GO:0048046//apoplast
Unigene12644_All	37.9035	8.89502	27.41	1	7	1.66316	2.19547	1.92931	2.25345e-08	BglU	beta-1,3-glucanase	gi|51507325|emb|CAH17549.1|	509.6	6e-143	beta-1,3-glucanase [Olea europaea]	gi|51507324|emb|AJ810085.1|	119	1e-23	Olea europaea mRNA for beta-1,3-glucanase (glu-4 gene)	sp|P36401|E13H_TOBAC	448	4e-126	Glucan endo-1,3-beta-glucosidase, acidic isoform PR-Q' OS=Nicotiana tabacum PE=1 SV=1	--	--	--	--	--	--	--	--	--	--	GO:0005975//carbohydrate metabolic process	GO:0042973//glucan endo-1,3-beta-D-glucosidase activity	-
Unigene3673_All	55.5716	4.94482	66.4	1	28	1.16342	1.44145	1.30244	0.0256559	PDI	protein disulfide isomerase	gi|47933777|gb|AAT39459.1|	748.8	0	protein disulfide isomerase [Ipomoea batatas]	gi|4704765|gb|AF131223.1|AF131223	188	1e-44	Datisca glomerata protein disulfide isomerase homolog (PDI) mRNA, complete cds	sp|Q43116|PDI_RICCO	707	0	Protein disulfide-isomerase OS=Ricinus communis PE=2 SV=1	SPAC1F5.02	226	1e-58	COG0526	Thiol-disulfide isomerase and thioredoxins	K09580	0	714	vvi:100259138	protein disulfide-isomerase A1 [EC:5.3.4.1]	GO:0006662//glycerol ether metabolic process;GO:0048316//seed development;GO:0034976//response to endoplasmic reticulum stress;GO:0009651//response to salt stress;GO:0045454//cell redox homeostasis;GO:0043067//regulation of programmed cell death;GO:0010043//response to zinc ion;GO:0046686//response to cadmium ion;GO:0009790//embryo development	GO:0009055//electron carrier activity;GO:0016853//isomerase activity;GO:0004579//dolichyl-diphosphooligosaccharide-protein glycotransferase activity;GO:0015035//protein disulfide oxidoreductase activity	GO:0000327//lytic vacuole within protein storage vacuole;GO:0009505//plant-type cell wall;GO:0009579//thylakoid;GO:0009507//chloroplast;GO:0005783//endoplasmic reticulum;GO:0005886//plasma membrane			http://bashanis.org/kwak/kwakproteomic.pdf
Unigene7828_All	22.4922	7.35693	12.74	1	4	1.52345	1.13233	1.32789	0.0165367	CASP-like	CASP-like protein	gi|460366703|ref|XP_004229219.1|	252.3	1e-65	PREDICTED: CASP-like protein POPTRDRAFT_820933-like [Solanum lycopersicum]	gi|300068808|dbj|AB267825.2|	75.8	8e-11	Ipomoea nil In26 mRNA for integral membrane family protein, complete cds	sp|A7NW79|CSPL7_VITVI	216	2e-56	CASP-like protein VIT_05s0020g01830 OS=Vitis vinifera GN=VIT_05s0020g01830 PE=2 SV=2	--	--	--	--	--	--	--	--	--	--	GO:0009407//toxin catabolic process;GO:0010583//response to cyclopentenone;GO:0015706//nitrate transport;GO:0006865//amino acid transport;GO:0010167//response to nitrate	-	GO:0005768//endosome;GO:0005794//Golgi apparatus;GO:0016020//membrane;GO:0005802//trans-Golgi network
CL4580.Contig3_All	35.3306	9.51025	3.31	1	1	1.77396	1.05558	1.41477	0.00329482	PRPs	proline-rich cell wall protein	gi|3818416|gb|AAD03487.1|	427.6	3e-118	proline-rich cell wall protein [Medicago sativa]	gi|123712936|emb|AM475490.1|	145	2e-31	Vitis vinifera, whole genome shotgun sequence, contig VV78X278502.11, clone ENTAV 115	sp|Q00451|PRF1_SOLLC	352	3e-97	36.4 kDa proline-rich protein OS=Solanum lycopersicum GN=TPRP-F1 PE=2 SV=1	YPO2725	127	7e-29	COG3501	Uncharacterized protein conserved in bacteria	K01115	1e-40	166	vcn:VOLCADRAFT_99471	phospholipase D [EC:3.1.4.4]	GO:0006944//cellular membrane fusion;GO:0052543//callose deposition in cell wall;GO:0009556//microsporogenesis	-	-
CL1831.Contig2_All	63.0195	6.771	7.32	4	3	1.23417	1.66755	1.45086	0.00160937	LAC14	laccase-14	gi|359495139|ref|XP_002264394.2|	785.8	0	PREDICTED: laccase-14 [Vitis vinifera]	gi|529352|gb|U12757.1|APU12757	99.6	1e-17	Acer pseudoplatanus laccase mRNA, complete cds	sp|Q9FY79|LAC14_ARATH	627	8e-180	Laccase-14 OS=Arabidopsis thaliana GN=LAC14 PE=2 SV=1	YFL041w	154	6e-37	COG2132	Putative multicopper oxidases	K00423	2e-66	252	ppp:PHYPADRAFT_163787	L-ascorbate oxidase [EC:1.10.3.3]	GO:0046688//response to copper ion;GO:0009809//lignin biosynthetic process;GO:0046274//lignin catabolic process;GO:0055114//oxidation-reduction process	GO:0005507//copper ion binding;GO:0052716//hydroquinone:oxygen oxidoreductase activity	GO:0048046//apoplast
CL2383.Contig1_All	27.2227	6.41748	9.96	2	3	1.24233	1.55903	1.40068	0.00432811	TSJT1-like	stem-specific protein TSJT1-like	gi|460404279|ref|XP_004247611.1|	418.7	9e-116	PREDICTED: stem-specific protein TSJT1-like [Solanum lycopersicum]	gi|460404278|ref|XM_004247563.1|	246	4e-62	PREDICTED: Solanum lycopersicum stem-specific protein TSJT1-like (LOC101258898), mRNA	sp|P24805|TSJT1_TOBAC	132	5e-31	Stem-specific protein TSJT1 OS=Nicotiana tabacum GN=TSJT1 PE=2 SV=1	asnB	59.3	1e-08	COG0367	Asparagine synthase (glutamine-hydrolyzing)	K01953	5e-07	53.9	ppp:PHYPADRAFT_226188	asparagine synthase (glutamine-hydrolysing) [EC:6.3.5.4]	GO:0042398//cellular modified amino acid biosynthetic process;GO:0009698//phenylpropanoid metabolic process;GO:0006598//polyamine catabolic process;GO:0009737//response to abscisic acid stimulus	GO:0005515//protein binding	GO:0005886//plasma membrane;GO:0005634//nucleus;GO:0005829//cytosol
Plant-pathogen interaction and immunity response
CL4514.Contig1_All	111.05	5.70654	1.79	65	1	1.11732	1.58529	1.3513	0.0108861	LRR-RLK	LRR receptor-like serine/threonine-protein kinase	gi|225461770|ref|XP_002283521.1|	1431	0	PREDICTED: probable LRR receptor-like serine/threonine-protein kinase At1g53430-like [Vitis vinifera]	gi|359493993|ref|XR_139880.1|	605	1e-169	PREDICTED: Vitis vinifera probable LRR receptor-like serine/threonine-protein kinase At1g53440-like (LOC100260595), miscRNA	sp|C0LGG9|Y5344_ARATH	1248	0	Probable LRR receptor-like serine/threonine-protein kinase At1g53440 OS=Arabidopsis thaliana GN=At1g53440 PE=1 SV=2	alr0124_1	102	6e-21	COG4886	Leucine-rich repeat (LRR) protein	K04733	4e-69	261	smo:SELMODRAFT_230241	interleukin-1 receptor-associated kinase 4 [EC:2.7.11.1]	GO:0006468//protein phosphorylation	GO:0005524//ATP binding;GO:0004674//protein serine/threonine kinase activity	GO:0005886//plasma membrane
CL5618.Contig2_All	61.9464	6.49365	2.87	4	1	1.25633	1.57152	1.41393	0.00334949	FLS2	LRR receptor-like serine/threonine-protein kinase	gi|460415815|ref|XP_004253249.1|	747.7	0	PREDICTED: leucine-rich repeat protein SHOC-2-like [Solanum lycopersicum]	gi|460415814|ref|XM_004253201.1|	196	9e-47	PREDICTED: Solanum lycopersicum leucine-rich repeat protein SHOC-2-like (LOC101255574), mRNA	sp|Q42371|ERECT_ARATH	114	3e-25	LRR receptor-like serine/threonine-protein kinase ERECTA OS=Arabidopsis thaliana GN=ERECTA PE=1 SV=1	alr0124_1	176	2e-43	COG4886	Leucine-rich repeat (LRR) protein	K13420	9e-22	104	pop:POPTR_1075175	LRR receptor-like serine/threonine-protein kinase FLS2 [EC:2.7.11.1]	GO:0010162//seed dormancy process;GO:0009740//gibberellic acid mediated signaling pathway	GO:0004721//phosphoprotein phosphatase activity	GO:0005886//plasma membrane;GO:0005634//nucleus
CL9245.Contig1_All	19.7224	10.0815	5.11	2	1	1.1379	1.53238	1.33514	0.0145478	remorin	remorin-like	gi|470137276|ref|XP_004304395.1|	251.1	1e-65	PREDICTED: remorin-like [Fragaria vesca subsp. vesca]	gi|117606422|gb|AC182574.2|	174	1e-40	Mimulus guttatus clone MGBa-83E5, complete sequence	sp|P93788|REMO_SOLTU	85.5	4e-17	Remorin OS=Solanum tuberosum PE=1 SV=1	--	--	--	--	--	K08818	2e-17	88.2	vvi:100246062	cell division cycle 2-like [EC:2.7.11.22]	-	-	-
Unigene2848_All	39.7723	5.57959	6.57	1	1	1.5189	1.14184	1.33037	0.01583	CBK1-like	serine/threonine-protein kinase CBK1-like	gi|460399082|ref|XP_004245072.1|	607.8	1e-172	PREDICTED: serine/threonine-protein kinase CBK1-like [Solanum lycopersicum]	gi|359476252|ref|XM_002280083.2|	583	1e-163	PREDICTED: Vitis vinifera serine/threonine-protein kinase CBK1-like (LOC100252504), mRNA	sp|P42818|KPK1_ARATH	134	1e-31	Serine/threonine-protein kinase AtPK1/AtPK6 OS=Arabidopsis thaliana GN=ATPK1 PE=1 SV=1	ECU01g1320	160	7e-39	COG0515	Serine/threonine protein kinase	K08790	2e-125	447	ppp:PHYPADRAFT_131231	serine/threonine kinase 38 [EC:2.7.11.1]	GO:0006468//protein phosphorylation	GO:0004697//protein kinase C activity;GO:0005524//ATP binding	-
CL8371.Contig1_All	26.1869	4.93213	46.35	2	8	1.49852	2.82194	2.16023	5.45175e-11	PR	Pathogen-related protein	gi|147774898|emb|CAN77211.1|	292.7	7e-78	hypothetical protein VITISV_035026 [Vitis vinifera]	gi|470108502|ref|XM_004290508.1|	83.8	4e-13	PREDICTED: Fragaria vesca subsp. vesca pathogen-related protein-like (LOC101307357), mRNA	sp|P16273|PRPX_HORVU	248	6e-66	Pathogen-related protein OS=Hordeum vulgare PE=2 SV=2	--	--	--	--	--	--	--	--	--	--	-	-	-
Unigene9708_All	37.0455	9.53955	3.12	1	1	1.23572	1.41977	1.32775	0.0165772	RPH	Pathogenesis-related homeodomain protein	gi|225470662|ref|XP_002269263.1|	274.6	1e-72	PREDICTED: pathogenesis-related homeodomain protein [Vitis vinifera] >gi|296090281|emb|CBI40100.3| unnamed protein product [Vitis vinifera]	gi|225470661|ref|XM_002269227.1|	83.8	3e-13	PREDICTED: Vitis vinifera pathogenesis-related homeodomain protein-like (LOC100262260), mRNA	sp|P48785|PRH_ARATH	157	1e-38	Pathogenesis-related homeodomain protein OS=Arabidopsis thaliana GN=PRH PE=2 SV=1	--	--	--	--	--	K11657	6e-07	53.5	zma:542440	remodeling and spacing factor 1	GO:0009733//response to auxin stimulus;GO:0045893//positive regulation of transcription, DNA-dependent	GO:0043565//sequence-specific DNA binding;GO:0005515//protein binding	GO:0005622//intracellular
Unigene1009_All	11.7162	6.53662	55.24	1	5	1.41995	2.87426	2.1471	7.72278e-11	PR-10	Rehmannia glutinosa pathogenesis-related protein (PR-10)	gi|170280309|gb|ACB12048.1|	174.9	4e-43	pathogenesis-related protein [Rehmannia glutinosa]	gi|170280308|gb|EU526395.1|	331	4e-88	Rehmannia glutinosa pathogenesis-related protein (PR-10) mRNA, complete cds	sp|P17642|PRS2_SOLTU	85.5	1e-17	Pathogenesis-related protein STH-2 OS=Solanum tuberosum GN=STH-2 PE=2 SV=1	--	--	--	--	--	--	--	--	--	--	-	-	-
CL7087.Contig1_All	14.1294	8.17725	81.1	2	3	1.26133	2.09277	1.67705	1.11757e-05	PR-10	Rehmannia glutinosa pathogenesis-related protein (PR-10)	gi|170280309|gb|ACB12048.1|	63.2	9e-73	pathogenesis-related protein [Rehmannia glutinosa]	gi|170280308|gb|EU526395.1|	749	0	Rehmannia glutinosa pathogenesis-related protein (PR-10) mRNA, complete cds	sp|O50001|PRU1_PRUAR	99.4	6e-25	Major allergen Pru ar 1 OS=Prunus armeniaca PE=1 SV=1	--	--	--	--	--	--	--	--	--	--	-	-	-
Unigene20951_All	31.4976	5.8335	27.27	1	5	1.31465	2.27019	1.79242	6.97753e-07	CHI3	chitinase 3	gi|388270417|gb|AFK26309.1|	503.1	5e-141	chitinase 3 [Aegiceras corniculatum]	gi|388270416|gb|JQ655771.1|	410	1e-111	Aegiceras corniculatum chitinase 3 (CHI3) mRNA, complete cds	sp|P29060|CHIA_TOBAC	402	2e-112	Acidic endochitinase OS=Nicotiana tabacum PE=1 SV=1	VC1952_2	58.5	3e-08	COG3469	Chitinase	K01183	1e-107	388	sbi:SORBI_02g009370	chitinase [EC:3.2.1.14]	GO:0005975//carbohydrate metabolic process	GO:0003796//lysozyme activity	-
CL743.Contig2_All	21.6438	6.68311	28.08	2	3	1.1278	1.6008	1.3643	0.00858451	Alt a	Minor allergen Alt a	gi|255587934|ref|XP_002534445.1|	369.8	3e-101	Minor allergen Alt a, putative [Ricinus communis] >gi|223525276|gb|EEF27937.1| Minor allergen Alt a, putative [Ricinus communis]	gi|12484051|gb|AF304462.1|	285	4e-74	Triphysaria versicolor quinone-oxidoreductase QR2 mRNA, complete cds	--	--	--	--	STM1119	205	8e-53	COG0655	Multimeric flavodoxin WrbA	K03809	3e-102	369	rcu:RCOM_0066700	Trp repressor binding protein	GO:0055114//oxidation-reduction process;GO:0009733//response to auxin stimulus;GO:0045892//negative regulation of transcription, DNA-dependent	GO:0010181//FMN binding;GO:0016655//oxidoreductase activity, acting on NAD(P)H, quinone or similar compound as acceptor	GO:0016023//cytoplasmic membrane-bounded vesicle;GO:0005773//vacuole;GO:0005886//plasma membrane
Unigene251_All	17.526	6.30322	55	1	8	1.34039	3.50707	2.42373	4.62114e-14	Pru ar 1	major allergen Pru ar 1	gi|225431840|ref|XP_002273982.1|	214.2	2e-54	PREDICTED: major allergen Pru ar 1 [Vitis vinifera] >gi|296083303|emb|CBI22939.3| unnamed protein product [Vitis vinifera]	gi|399604856|gb|JQ711524.1|	67.9	2e-08	Olea europaea pathogenesis-related protein 10.4 mRNA, partial cds	sp|O50001|PRU1_PRUAR	199	2e-51	Major allergen Pru ar 1 OS=Prunus armeniaca PE=1 SV=1	--	--	--	--	--	--	--	--	--	--	GO:0009607//response to biotic stimulus;GO:0006952//defense response	-	-
Unigene1234_All	20.494	6.52197	8.15	1	1	1.30519	2.108	1.70659	5.56187e-06	PI206	Disease resistance response protein 206	gi|6694693|gb|AAF25357.1|AF210061_1	332.8	3e-90	dirigent protein [Forsythia x intermedia]	gi|47117692|gb|AY560651.1|	307	9e-81	Sesamum indicum dirigent protein mRNA, complete cds	sp|P13240|DR206_PEA	218	3e-57	Disease resistance response protein 206 OS=Pisum sativum GN=PI206 PE=2 SV=2	--	--	--	--	--	--	--	--	--	--	-	-	-
Unigene5586_All	16.2972	8.88037	6.85	1	1	0.880735	1.74001	1.31037	0.0224129	PI206	disease resistance response protein 206-like	gi|359806765|ref|NP_001241301.1|	240.7	2e-62	uncharacterized protein LOC100775617 precursor [Glycine max]	gi|402793979|ref|NM_001253141.2|	60	4e-06	Glycine max disease resistance response protein 206-like (LOC100808529), mRNA	sp|P13240|DR206_PEA	77.4	1e-14	Disease resistance response protein 206 OS=Pisum sativum GN=PI206 PE=2 SV=2	--	--	--	--	--	--	--	--	--	--	-	-	-
CL2848.Contig1_All	19.8611	4.84326	21.55	4	3	1.50578	2.02198	1.76388	1.402e-06	PI206	Disease resistance response protein 206	gi|111073733|dbj|BAF02555.1|	179.1	9e-44	hypothetical protein [Nicotiana benthamiana]	--	--	--	--	sp|P13240|DR206_PEA	60.8	1e-09	Disease resistance response protein 206 OS=Pisum sativum GN=PI206 PE=2 SV=2	--	--	--	--	--	--	--	--	--	--	-	-	-
Hormone metabolism and signaling
CL7344.Contig1_All	74.809	7.92822	21.05	1	13	1.12512	1.51275	1.31894	0.0193346	ACX	Acyl-Coa Oxidase	gi|109157676|pdb|2FON|A	1177.5	0	Chain A, X-Ray Crystal Structure Of Leacx1, An Acyl-Coa Oxidase From Lycopersicon Esculentum (Tomato) >gi|109157677|pdb|2FON|B Chain B, X-Ray Crystal Structure Of Leacx1, An Acyl-Coa Oxidase From Lycopersicon Esculentum (Tomato) >gi|109157678|pdb|2FON|C Chain C, X-Ray Crystal Structure Of Leacx1, An Acyl-Coa Oxidase From Lycopersicon Esculentum (Tomato)	gi|225316524|dbj|AK322477.1|	813	0	Solanum lycopersicum cDNA, clone: LEFL1038BA07, HTC in leaf	sp|O65202|ACOX1_ARATH	1085	0	Peroxisomal acyl-coenzyme A oxidase 1 OS=Arabidopsis thaliana GN=ACX1 PE=1 SV=1	YGL205w	256	1e-67	COG1960	Acyl-CoA dehydrogenases	K00232	0	1152	rcu:RCOM_1119640	acyl-CoA oxidase [EC:1.3.3.6]	GO:0009611//response to wounding;GO:0006635//fatty acid beta-oxidation;GO:0010363//regulation of plant-type hypersensitive response;GO:0001676//long-chain fatty acid metabolic process;GO:0009753//response to jasmonic acid stimulus;GO:0006612//protein targeting to membrane;GO:0050832//defense response to fungus;GO:0043069//negative regulation of programmed cell death;GO:0006633//fatty acid biosynt…	GO:0050660//flavin adenine dinucleotide binding;GO:0003997//acyl-CoA oxidase activity;GO:0003995//acyl-CoA dehydrogenase activity	GO:0005777//peroxisome;GO:0005829//cytosol;GO:0009506//plasmodesma
Unigene16654_All	34.4464	6.22705	3.56	1	1	1.10752	1.52159	1.31455	0.0208576	ACI14	ACI14 protein	gi|350536791|ref|NP_001234777.1|	504.2	2e-141	ACI14 protein [Solanum lycopersicum] >gi|68449770|gb|AAY97872.1| ACI14 [Solanum lycopersicum]	gi|470134347|ref|XM_004302968.1|	174	2e-40	PREDICTED: Fragaria vesca subsp. vesca uncharacterized LOC101301884 (LOC101301884), mRNA	sp|Q60EX6|BSL1_ORYSJ	49.7	4e-06	Serine/threonine-protein phosphatase BSL1 homolog OS=Oryza sativa subsp. japonica GN=BSL1 PE=2 SV=1	mll6908	61.2	4e-09	COG0639	Diadenosine tetraphosphatase and related serine/threonine protein phosphatases	--	--	--	--	--	-	GO:0004722//protein serine/threonine phosphatase activity	GO:0005739//mitochondrion
CL4112.Contig3_All	25.6982	7.40088	31.28	1	3	1.42062	1.3486	1.38461	0.00587759	GID1	gibberellin receptor GID1	gi|53748437|emb|CAH59412.1|	392.1	7e-108	hypothetical protein [Plantago major]	gi|189163315|dbj|AP010549.1|	89.7	5e-15	Lotus japonicus genomic DNA, chromosome 3, clone: LjT22C05, TM1867b, complete sequence	sp|O64640|CXE8_ARATH	221	4e-58	Probable carboxylesterase 8 OS=Arabidopsis thaliana GN=CXE8 PE=2 SV=1	DR1485	75.5	1e-13	COG0657	Esterase/lipase	K14493	2e-34	144	ppp:PHYPADRAFT_118478	gibberellin receptor GID1 [EC:3.-.-.-]	-	-	-
CL7218.Contig3_All	36.0904	5.38916	18.24	1	2	1.08405	1.8608	1.47242	0.00103676	ACO	1-aminocyclopropane-1-carboxylate oxidase 3	gi|241899123|gb|ACS71641.1|	582.8	4e-165	ACC oxidase [Boea hygrometrica]	gi|115499664|dbj|AB219095.1|	829	0	Phelipanche ramosa OR-ACO mRNA for ACC oxidase, complete cds	sp|Q08507|ACCO3_PETHY	566	9e-162	1-aminocyclopropane-1-carboxylate oxidase 3 OS=Petunia hybrida GN=ACO3 PE=3 SV=1	PA4191	112	1e-24	COG3491	Isopenicillin N synthase and related dioxygenases	K05933	1e-162	570	vvi:100232928	aminocyclopropanecarboxylate oxidase [EC:1.14.17.4]	GO:0055114//oxidation-reduction process	GO:0009815//1-aminocyclopropane-1-carboxylate oxidase activity;GO:0016706//oxidoreductase activity, acting on paired donors, with incorporation or reduction of molecular oxygen, 2-oxoglutarate as one donor, and incorporation of one atom each of oxygen into both donors	-
Unigene11819_All	40.3515	6.20166	7.52	1	2	1.02376	1.9108	1.46728	0.00115228	ACO	1-aminocyclopropane-1-carboxylate oxidase 3	gi|225433023|ref|XP_002284638.1|	491.1	2e-137	PREDICTED: 1-aminocyclopropane-1-carboxylate oxidase homolog 1 [Vitis vinifera]	gi|460404458|ref|XM_004247652.1|	67.9	3e-08	PREDICTED: Solanum lycopersicum 1-aminocyclopropane-1-carboxylate oxidase homolog (LOC101268031), mRNA	sp|P10967|ACCH3_SOLLC	430	9e-121	1-aminocyclopropane-1-carboxylate oxidase homolog OS=Solanum lycopersicum GN=ACO3 PE=2 SV=1	PA4191	113	9e-25	COG3491	Isopenicillin N synthase and related dioxygenases	K13229	1e-83	308	zma:541977	2,4-dihydroxy-1,4-benzoxazin-3-one-glucoside dioxygenase [EC:1.14.20.2]	GO:0010439//regulation of glucosinolate biosynthetic process;GO:0055114//oxidation-reduction process	GO:0016706//oxidoreductase activity, acting on paired donors, with incorporation or reduction of molecular oxygen, 2-oxoglutarate as one donor, and incorporation of one atom each of oxygen into both donors	-
CL7218.Contig1_All	35.9783	5.38916	21.56	1	4	1.09031	1.80307	1.44669	0.00175052	ACO	1-aminocyclopropane-1-carboxylate oxidase 3	gi|52851196|emb|CAH58646.1|	590.9	1e-167	aminocyclopropan-1-carboxylate oxidase [Plantago major]	gi|115499664|dbj|AB219095.1|	1017	0	Phelipanche ramosa OR-ACO mRNA for ACC oxidase, complete cds	sp|P31237|ACCO_ACTDE	555	3e-158	1-aminocyclopropane-1-carboxylate oxidase OS=Actinidia deliciosa GN=ACO PE=2 SV=1	PA4191	119	2e-26	COG3491	Isopenicillin N synthase and related dioxygenases	K05933	1e-159	561	vvi:100232928	aminocyclopropanecarboxylate oxidase [EC:1.14.17.4]	GO:0055114//oxidation-reduction process	GO:0016706//oxidoreductase activity, acting on paired donors, with incorporation or reduction of molecular oxygen, 2-oxoglutarate as one donor, and incorporation of one atom each of oxygen into both donors	-
CL5306.Contig2_All	31.0066	5.41455	2.41	1	1	1.34232	2.62835	1.98533	5.34458e-09	RAN1	copper-transporting ATPase	gi|224071832|ref|XP_002303580.1|	496.1	3e-139	heavy metal ATPase [Populus trichocarpa] >gi|222841012|gb|EEE78559.1| heavy metal ATPase [Populus trichocarpa]	gi|224058550|ref|XM_002299504.1|	303	2e-79	Populus trichocarpa heavy metal ATPase, mRNA	sp|Q9S7J8|HMA7_ARATH	300	6e-82	Copper-transporting ATPase RAN1 OS=Arabidopsis thaliana GN=RAN1 PE=1 SV=1	CAC3655	263	2e-70	COG2217	Cation transport ATPase	K01533	2e-140	496	pop:POPTR_554346	Cu2+-exporting ATPase [EC:3.6.3.4]	GO:0060003//copper ion export;GO:0006754//ATP biosynthetic process;GO:0010043//response to zinc ion;GO:0010273//detoxification of copper ion	GO:0004008//copper-exporting ATPase activity;GO:0005507//copper ion binding;GO:0005524//ATP binding	GO:0016021//integral to membrane;GO:0005886//plasma membrane
CL6545.Contig5_All	37.9653	5.87158	6.51	2	2	1.14068	2.13001	1.63534	2.94448e-05	ZOG	zeatin O-glucosyltransferase-like	gi|460382368|ref|XP_004236911.1|	415.2	1e-114	PREDICTED: zeatin O-glucosyltransferase-like [Solanum lycopersicum]	gi|317106699|dbj|AP011969.1|	93.7	4e-16	Jatropha curcas DNA, clone: JHL06B08, complete sequence	sp|P56725|ZOX_PHAVU	384	6e-107	Zeatin O-xylosyltransferase OS=Phaseolus vulgaris GN=ZOX1 PE=2 SV=1	--	--	--	--	--	K13495	1e-113	407	vvi:100262460	cis-zeatin O-glucosyltransferase [EC:2.4.1.215]	-	GO:0016757//transferase activity, transferring glycosyl groups	-
CL9476.Contig1_All	16.8928	8.52881	17.45	3	2	1.19424	2.62754	1.91089	3.60323e-08	Hb1	non-symbiotic hemoglobin class 1	gi|350539675|ref|NP_001234498.1|	253.8	2e-66	non-symbiotic hemoglobin class 1 [Solanum lycopersicum] >gi|12963875|gb|AAK07676.1| non-symbiotic hemoglobin class 1 [Solanum lycopersicum]	gi|350539674|ref|NM_001247569.1|	250	2e-63	Solanum lycopersicum non-symbiotic hemoglobin class 1 (Glb1), mRNA >gi|12963874|gb|AY026343.1| Lycopersicon esculentum non-symbiotic hemoglobin class 1 (Glb1) mRNA, complete cds	sp|Q947C5|HBL1_GOSHI	240	7e-64	Non-symbiotic hemoglobin 1 OS=Gossypium hirsutum GN=HB1 PE=2 SV=1	--	--	--	--	--	--	--	--	--	--	GO:0001666//response to hypoxia;GO:0009862//systemic acquired resistance, salicylic acid mediated signaling pathway;GO:0006355//regulation of transcription, DNA-dependent;GO:0015671//oxygen transport;GO:0006808//regulation of nitrogen utilization;GO:0050790//regulation of catalytic activity;GO:0010310//regulation of hydrogen peroxide metabolic process	GO:0030234//enzyme regulator activity;GO:0005344//oxygen transporter activity;GO:0019825//oxygen binding;GO:0020037//heme binding;GO:0005506//iron ion binding	GO:0005829//cytosol;GO:0005618//cell wall;GO:0009506//plasmodesma;GO:0005886//plasma membrane
Unigene18980_All	14.4383	5.08447	25.95	1	2	1.11008	1.7073	1.40869	0.0037081	Cb5R	cytochrome b5-like	gi|460403206|ref|XP_004247085.1|	237.3	2e-61	PREDICTED: cytochrome b5-like [Solanum lycopersicum]	gi|2647948|emb|AJ001369.1|	268	9e-69	Olea europaea cytochrome b5 gene-1	sp|P49098|CYB5_TOBAC	231	5e-61	Cytochrome b5 OS=Nicotiana tabacum PE=2 SV=1	YNL111c	92.4	8e-19	COG5274	Cytochrome b involved in lipid metabolism	K00360	2e-16	84.3	olu:OSTLU_37938	nitrate reductase (NADH) [EC:1.7.1.1]	GO:0042742//defense response to bacterium;GO:0055114//oxidation-reduction process	GO:0046872//metal ion binding;GO:0009703//nitrate reductase (NADH) activity;GO:0020037//heme binding	GO:0005783//endoplasmic reticulum
Signalling transduction
Unigene14984_All	16.934	4.27197	60.4	5	2	1.19396	1.40617	1.30006	0.0267072	CaM	calmodulin isoform 2		296.6	4e-79	PREDICTED: calmodulin isoform 2 [Vitis vinifera] >gi|147783668|emb|CAN72522.1| hypothetical protein VITISV_019208 [Vitis vinifera] >gi|296088807|emb|CBI38257.3| unnamed protein product [Vitis vinifera]	gi|349710445|emb|FQ396108.1|	436	1e-119	Vitis vinifera clone SS0AFA12YB10	sp|P27161|CALM_SOLLC	294	6e-80	Calmodulin OS=Solanum lycopersicum GN=CALM1 PE=2 SV=2	SPAC3A12.14	219	6e-57	COG5126	Ca2+-binding protein (EF-Hand superfamily)	K02183	2e-77	287	smo:SELMODRAFT_141966	calmodulin	GO:0009846//pollen germination;GO:0019722//calcium-mediated signaling;GO:0009612//response to mechanical stimulus;GO:0010099//regulation of photomorphogenesis	GO:0005509//calcium ion binding	GO:0005773//vacuole;GO:0005886//plasma membrane;GO:0005634//nucleus
Unigene16219_All	42.1773	7.89893	4	1	1	1.39021	1.25756	1.32388	0.0177387	PERK	Proline-rich receptor-like protein kinase	gi|460372624|ref|XP_004232128.1|	598.2	1e-169	PREDICTED: abhydrolase domain-containing protein FAM108B1-like [Solanum lycopersicum]	gi|225312700|dbj|AK320043.1|	365	1e-97	Solanum lycopersicum cDNA, clone: LEFL1004BF11, HTC in leaf	sp|Q9XI96|PERK7_ARATH	50.4	3e-06	Proline-rich receptor-like protein kinase PERK7 OS=Arabidopsis thaliana GN=PERK7 PE=2 SV=1	all8511	152	1e-36	COG1073	Hydrolases of the alpha/beta superfamily	K06889	7e-13	73.9	cme:CMQ233C		-	GO:0016787//hydrolase activity	GO:0005576//extracellular region
CL3384.Contig3_All	34.6314	5.59229	7.24	1	1	0.920587	1.72009	1.32034	0.0188698	TOPP3	serine/threonine-protein phosphatase PP1 isozyme 3-like	gi|460390304|ref|XP_004240775.1|	601.3	1e-170	PREDICTED: serine/threonine-protein phosphatase PP1 isozyme 3-like [Solanum lycopersicum]	gi|460390303|ref|XM_004240727.1|	660	0	PREDICTED: Solanum lycopersicum serine/threonine-protein phosphatase PP1 isozyme 3-like (LOC101254698), mRNA	sp|P48484|PP14_ARATH	578	3e-165	Serine/threonine-protein phosphatase PP1 isozyme 4 OS=Arabidopsis thaliana GN=TOPP4 PE=2 SV=1	YER133w	510	3e-144	COG0639	Diadenosine tetraphosphatase and related serine/threonine protein phosphatases	K06269	2e-167	587	pop:POPTR_724597	protein phosphatase 1, catalytic subunit [EC:3.1.3.16]	GO:0006499//N-terminal protein myristoylation;GO:0006470//protein dephosphorylation	GO:0046872//metal ion binding;GO:0004722//protein serine/threonine phosphatase activity	GO:0000164//protein phosphatase type 1 complex
CL1512.Contig1_All	10.6498	9.99365	10.64	1	1	1.83021	1.06045	1.44533	0.00179889			gi|460391587|ref|XP_004241402.1|	149.4	4e-35	PREDICTED: uncharacterized protein LOC101250127 [Solanum lycopersicum]	gi|297815971|ref|XM_002875823.1|	60	3e-06	Arabidopsis lyrata subsp. lyrata hypothetical protein, mRNA	--	--	--	--	--	--	--	--	--	--	--	--	--	--	GO:0006661//phosphatidylinositol biosynthetic process	-	GO:0005749//mitochondrial respiratory chain complex II;GO:0009507//chloroplast;GO:0048046//apoplast
Unigene18991_All	40.8527	7.81104	7.18	1	1	0.389524	0.587023	0.488273	7.7846e-07	IMPL1	phosphatase IMPL1	gi|470115114|ref|XP_004293748.1|	581.3	1e-164	PREDICTED: phosphatase IMPL1, chloroplastic-like [Fragaria vesca subsp. vesca]	gi|460374866|ref|XM_004233182.1|	490	1e-135	PREDICTED: Solanum lycopersicum phosphatase IMPL1, chloroplastic-like, transcript variant 2 (LOC101254658), mRNA	sp|Q94F00|IMPL1_ARATH	536	2e-152	Phosphatase IMPL1, chloroplastic OS=Arabidopsis thaliana GN=IMPL1 PE=1 SV=2	all2917	204	3e-52	COG0483	Archaeal fructose-1,6-bisphosphatase and related enzymes of inositol monophosphatase family	K01092	1e-164	578	vvi:100249170	myo-inositol-1(or 4)-monophosphatase [EC:3.1.3.25]	GO:0006790//sulfur compound metabolic process;GO:0019243//methylglyoxal catabolic process to D-lactate;GO:0000023//maltose metabolic process;GO:0019252//starch biosynthetic process;GO:0046854//phosphatidylinositol phosphorylation	GO:0052833//inositol monophosphate 4-phosphatase activity;GO:0008441//3'(2'),5'-bisphosphate nucleotidase activity;GO:0052832//inositol monophosphate 3-phosphatase activity;GO:0008934//inositol monophosphate 1-phosphatase activity	GO:0005829//cytosol;GO:0005739//mitochondrion;GO:0009570//chloroplast stroma
Unigene16605_All	19.8481	5.85889	4.44	1	1	1.22005	1.86575	1.5429	0.0002331	NDK2	Nucleoside diphosphate kinase II	gi|359482468|ref|XP_002272468.2|	230.3	3e-59	PREDICTED: nucleoside diphosphate kinase-like [Vitis vinifera]	gi|402794780|ref|NM_001251669.2|	95.6	7e-17	Glycine max uncharacterized LOC100500470 (LOC100500470), mRNA	sp|O64903|NDK2_ARATH	90.5	1e-18	Nucleoside diphosphate kinase II, chloroplastic OS=Arabidopsis thaliana GN=NDPK2 PE=1 SV=2	PM1028	111	2e-24	COG0105	Nucleoside diphosphate kinase	K00940	1e-57	221	vvi:100244666	nucleoside-diphosphate kinase [EC:2.7.4.6]	GO:0006165//nucleoside diphosphate phosphorylation;GO:0006228//UTP biosynthetic process;GO:0006183//GTP biosynthetic process;GO:0006241//CTP biosynthetic process	GO:0004550//nucleoside diphosphate kinase activity;GO:0005524//ATP binding	GO:0016023//cytoplasmic membrane-bounded vesicle;GO:0009507//chloroplast
ROS metabolism and oxidative stress
Unigene3350_All	26.757	5.8208	4.8	1	1	1.43892	1.75618	1.59755	6.95592e-05	PDX2	Pyridoxal biosynthesis protein	gi|462401410|gb|EMJ06967.1|	383.6	4e-105	hypothetical protein PRUPE_ppa010384mg [Prunus persica]	gi|449529938|ref|XM_004171907.1|	147	4e-32	PREDICTED: Cucumis sativus pyridoxal biosynthesis protein PDX2-like (LOC101214331), mRNA	sp|Q8LAD0|PDX2_ARATH	362	4e-100	Pyridoxal biosynthesis protein PDX2 OS=Arabidopsis thaliana GN=PDX2 PE=1 SV=1	BS_yaaE	160	5e-39	COG0311	Predicted glutamine amidotransferase involved in pyridoxine biosynthesis	K08681	2e-105	381	vvi:100267348	glutamine amidotransferase [EC:2.6.-.-]	GO:0008615//pyridoxine biosynthetic process;GO:0006541//glutamine metabolic process;GO:0009793//embryo development ending in seed dormancy	GO:0004359//glutaminase activity;GO:0016740//transferase activity;GO:0046982//protein heterodimerization activity	GO:0005829//cytosol
Unigene21712_All	37.1289	8.30908	4.25	1	1	1.24648	1.73961	1.49305	0.000675573	GLYR2	Glyoxylate/succinic semialdehyde reductase 2, chloroplastic	gi|225442309|ref|XP_002280297.1|	563.1	4e-159	PREDICTED: putative oxidoreductase GLYR1-like [Vitis vinifera]	gi|225313012|dbj|AK320354.1|	442	1e-121	Solanum lycopersicum cDNA, clone: LEFL1008BB08, HTC in leaf	sp|F4I907|GLYR2_ARATH	525	4e-149	Glyoxylate/succinic semialdehyde reductase 2, chloroplastic OS=Arabidopsis thaliana GN=GLYR2 PE=1 SV=1	MA0614	179	9e-45	COG2084	3-hydroxyisobutyrate dehydrogenase and related beta-hydroxyacid dehydrogenases	K00020	9e-89	325	olu:OSTLU_45774	3-hydroxyisobutyrate dehydrogenase [EC:1.1.1.31]	GO:0006098//pentose-phosphate shunt;GO:0006573//valine metabolic process	GO:0008442//3-hydroxyisobutyrate dehydrogenase activity;GO:0030267//glyoxylate reductase (NADP) activity;GO:0008679//2-hydroxy-3-oxopropionate reductase activity;GO:0000166//nucleotide binding;GO:0004616//phosphogluconate dehydrogenase (decarboxylating) activity;GO:0050662//coenzyme binding	GO:0005739//mitochondrion;GO:0009570//chloroplast stroma
Unigene7967_All	65.8065	7.85498	2.74	1	1	1.73934	1.71299	1.72616	3.48583e-06	NDB2	NAD(P)H dehydrogenase B2	gi|460373993|ref|XP_004232796.1|	979.5	0	PREDICTED: NAD(P)H dehydrogenase B2, mitochondrial-like [Solanum lycopersicum]	gi|460373992|ref|XM_004232748.1|	500	1e-138	PREDICTED: Solanum lycopersicum NAD(P)H dehydrogenase B2, mitochondrial-like (LOC101252838), mRNA	sp|Q94BV7|NDB2_ARATH	895	0	NAD(P)H dehydrogenase B2, mitochondrial OS=Arabidopsis thaliana GN=NDB2 PE=1 SV=1	YMR145c	295	2e-79	COG1252	NADH dehydrogenase, FAD-containing subunit	K03885	0	918	rcu:RCOM_1095880	NADH dehydrogenase [EC:1.6.99.3]	GO:0055114//oxidation-reduction process	GO:0050660//flavin adenine dinucleotide binding;GO:0015036//disulfide oxidoreductase activity;GO:0008137//NADH dehydrogenase (ubiquinone) activity;GO:0005509//calcium ion binding	GO:0031314//extrinsic to mitochondrial inner membrane
Unigene634_All	38.5933	8.35303	2.25	1	1	1.1224	1.57637	1.34938	0.0112717	NDB2	NAD(P)H dehydrogenase B2	gi|147860316|emb|CAN79702.1|	519.6	5e-146	hypothetical protein VITISV_040675 [Vitis vinifera]	gi|147860314|emb|AM483224.2|	103	5e-19	Vitis vinifera contig VV78X069222.7, whole genome shotgun sequence	sp|Q94BV7|NDB2_ARATH	69.7	4e-12	NAD(P)H dehydrogenase B2, mitochondrial OS=Arabidopsis thaliana GN=NDB2 PE=1 SV=1	SSO1010	84.3	5e-16	COG1252	NADH dehydrogenase, FAD-containing subunit	K03885	4e-12	71.2	aly:ARALYDRAFT_911770	NADH dehydrogenase [EC:1.6.99.3]	GO:0042744//hydrogen peroxide catabolic process;GO:0055114//oxidation-reduction process;GO:0010200//response to chitin;GO:0046482//para-aminobenzoic acid metabolic process;GO:0010583//response to cyclopentenone;GO:0009407//toxin catabolic process	GO:0009055//electron carrier activity;GO:0016491//oxidoreductase activity;GO:0050660//flavin adenine dinucleotide binding	GO:0005794//Golgi apparatus;GO:0005886//plasma membrane
CL3564.Contig4_All	32.8589	5.21143	11.67	5	2	1.23521	2.36283	1.79902	5.93196e-07	SDR1	(+)-neomenthol dehydrogenase	gi|297745216|emb|CBI40296.3|	410.6	2e-113	unnamed protein product [Vitis vinifera]	gi|380293461|gb|JN587748.1|	85.7	1e-13	Micromeria varia isolate MIC6varEH menthol dehydrogenase gene, partial cds	sp|Q9M2E2|SDR1_ARATH	375	2e-104	(+)-neomenthol dehydrogenase OS=Arabidopsis thaliana GN=SDR1 PE=1 SV=1	all0352	121	2e-27	COG1028	Dehydrogenases with different specificities (related to short-chain alcohol dehydrogenases)	K15095	9e-113	405	pop:POPTR_644424	(+)-neomenthol dehydrogenase [EC:1.1.1.208]	GO:0080167//response to karrikin;GO:0006952//defense response;GO:0055114//oxidation-reduction process	GO:0047501//(+)-neomenthol dehydrogenase activity;GO:0000166//nucleotide binding;GO:0047504//(-)-menthol dehydrogenase activity	GO:0009505//plant-type cell wall;GO:0005886//plasma membrane
CL1670.Contig1_All	24.6107	5.30029	22.17	1	3	1.74069	4.27134	3.00601	6.39383e-21	GLP2A	germin-like protein	gi|151301854|gb|ABR92335.1|	299.3	6e-80	putative germin-like protein [Salvia miltiorrhiza]	gi|151301853|gb|EF667002.1|	63.9	3e-07	Salvia miltiorrhiza putative germin-like protein mRNA, complete cds	sp|P92999|GL118_ARATH	270	9e-73	Germin-like protein subfamily 1 member 18 OS=Arabidopsis thaliana GN=GLP2A PE=2 SV=2	--	--	--	--	--	--	--	--	--	--	-	GO:0046872//metal ion binding	GO:0005576//extracellular region
Unigene11055_All	19.5583	9.53955	27.96	2	6	1.60303	1.0037	1.30337	0.025256	GLP10	germin-like protein	gi|449528275|ref|XP_004171130.1|	315.5	7e-85	PREDICTED: germin-like protein 5-1-like [Cucumis sativus]	gi|242387515|emb|FP094374.1|	252	6e-64	Phyllostachys edulis cDNA clone: bphylf060b19, full insert sequence	sp|Q9M263|GL24_ARATH	286	9e-78	Germin-like protein subfamily 2 member 4 OS=Arabidopsis thaliana GN=GLP10 PE=2 SV=1	sll1358	58.2	2e-08	COG2140	Thermophilic glucose-6-phosphate isomerase and related metalloenzymes	K01115	6e-09	59.7	vcn:VOLCADRAFT_99471	phospholipase D [EC:3.1.4.4]	GO:0045492//xylan biosynthetic process;GO:0010413//glucuronoxylan metabolic process;GO:0055114//oxidation-reduction process	GO:0045735//nutrient reservoir activity;GO:0030145//manganese ion binding;GO:0004784//superoxide dismutase activity	GO:0009505//plant-type cell wall;GO:0048046//apoplast
Xenobiotics biodegradation and metabolism
CL3408.Contig1_All	72.6409	6.1001	34.42	1	19	1.55846	1.76524	1.66185	1.59442e-05	DRP4C	dynamin-related protein 4C-like	gi|460384275|ref|XP_004237838.1|	875.2	0	PREDICTED: dynamin-related protein 4C-like [Solanum lycopersicum]	gi|356510988|ref|XM_003524166.1|	147	7e-32	PREDICTED: Glycine max interferon-induced GTP-binding protein Mx2-like (LOC100814520), mRNA	sp|Q9ZP55|DRP4C_ARATH	786	0	Dynamin-related protein 4C OS=Arabidopsis thaliana GN=DRP4C PE=2 SV=1	YKR001c	168	5e-41	COG0699	Predicted GTPases (dynamin-related)	K01528	3e-46	185	cme:CME019C	dynamin GTPase [EC:3.6.5.5]	GO:0006184//GTP catabolic process	GO:0003924//GTPase activity;GO:0005525//GTP binding	GO:0005737//cytoplasm
Unigene17197_All	27.6422	5.8208	43.6	2	6	1.36565	1.44355	1.4046	0.00401324	APX2	L-ascorbate peroxidase 2	gi|460402400|ref|XP_004246700.1|	471.5	1e-131	PREDICTED: L-ascorbate peroxidase 2, cytosolic-like [Solanum lycopersicum]	gi|349725400|emb|FQ382471.1|	339	4e-90	Vitis vinifera clone SS0ABG56YD14	sp|Q1PER6|APX2_ARATH	451	5e-127	L-ascorbate peroxidase 2, cytosolic OS=Arabidopsis thaliana GN=APX2 PE=2 SV=3	YKR066c	179	1e-44	COG0376	Catalase (peroxidase I)	K00434	4e-128	456	pop:POPTR_1103794	L-ascorbate peroxidase [EC:1.11.1.11]	GO:0006457//protein folding;GO:0009644//response to high light intensity;GO:0042542//response to hydrogen peroxide;GO:0009408//response to heat;GO:0055114//oxidation-reduction process	GO:0020037//heme binding;GO:0016688//L-ascorbate peroxidase activity	GO:0005829//cytosol
Unigene710_All	36.3214	8.89502	30.51	2	8	1.28216	1.33423	1.3082	0.0232623	POD	peroxidase	gi|82698813|gb|ABB89209.1|	578.2	1e-163	peroxidase [Sesamum indicum] >gi|356468079|gb|AET09944.1| peroxidase [Sesamum indicum] >gi|356468097|gb|AET09945.1| peroxidase [Sesamum indicum]	gi|82698812|gb|DQ287973.1|	622	1e-175	Sesamum indicum peroxidase mRNA, complete cds	sp|Q43873|PER73_ARATH	462	2e-130	Peroxidase 73 OS=Arabidopsis thaliana GN=PER73 PE=1 SV=1	--	--	--	--	--	K00430	3e-144	510	rcu:RCOM_0578390	peroxidase [EC:1.11.1.7]	GO:0010054//trichoblast differentiation;GO:0006979//response to oxidative stress;GO:0009651//response to salt stress;GO:0055114//oxidation-reduction process	GO:0046872//metal ion binding;GO:0020037//heme binding;GO:0004601//peroxidase activity	GO:0005737//cytoplasm;GO:0005576//extracellular region
CL9593.Contig3_All	25.3771	5.77002	24.2	2	6	1.08441	2.01576	1.55009	0.000199317	GST	probable glutathione S-transferase-like	gi|470116092|ref|XP_004294220.1|	360.1	2e-98	PREDICTED: probable glutathione S-transferase-like [Fragaria vesca subsp. vesca]	gi|359494433|ref|XM_002264401.2|	182	4e-43	PREDICTED: Vitis vinifera probable glutathione S-transferase-like (LOC100264557), mRNA	sp|Q03666|GSTX4_TOBAC	323	9e-89	Probable glutathione S-transferase OS=Nicotiana tabacum PE=2 SV=1	NMB1953	79.7	7e-15	COG0625	Glutathione S-transferase	K00799	1e-87	321	gmx:547936	glutathione S-transferase [EC:2.5.1.18]	-	GO:0004364//glutathione transferase activity;GO:0004462//lactoylglutathione lyase activity	-
CL8644.Contig2_All	26.8408	5.69385	25.11	2	6	1.31633	1.69803	1.50718	0.000501694	GSTL3	glutathione S-transferase L3-like isoform 2	gi|460408151|ref|XP_004249510.1|	379	9e-104	PREDICTED: glutathione S-transferase L3-like isoform 2 [Solanum lycopersicum]	gi|349712846|emb|FQ379669.1|	170	2e-39	Vitis vinifera clone SS0AEA1YM03	sp|Q9LZ06|GSTL3_ARATH	323	2e-88	Glutathione S-transferase L3 OS=Arabidopsis thaliana GN=GSTL3 PE=2 SV=1	NMB1953	55.8	1e-07	COG0625	Glutathione S-transferase	K00799	3e-103	373	vvi:100246597	glutathione S-transferase [EC:2.5.1.18]	GO:0046686//response to cadmium ion;GO:0010731//protein glutathionylation	GO:0004364//glutathione transferase activity	GO:0005737//cytoplasm
CL5881.Contig1_All	24.6609	5.74463	24.17	4	6	0.999221	1.60085	1.30004	0.0267194	GST3	glutathione-s-transferase theta	gi|255578691|ref|XP_002530205.1|	335.9	7e-91	glutathione-s-transferase theta, gst, putative [Ricinus communis] >gi|223530281|gb|EEF32179.1| glutathione-s-transferase theta, gst, putative [Ricinus communis]	gi|359485345|ref|XM_002283178.2|	105	1e-19	PREDICTED: Vitis vinifera glutathione S-transferase 3 (GST3), mRNA	sp|O80852|GSTF9_ARATH	282	3e-76	Glutathione S-transferase F9 OS=Arabidopsis thaliana GN=GSTF9 PE=1 SV=1	SMb20420	85.1	2e-16	COG0625	Glutathione S-transferase	K00799	6e-92	335	rcu:RCOM_0324140	glutathione S-transferase [EC:2.5.1.18]	-	GO:0004364//glutathione transferase activity	-
Unigene7458_All	25.425	6.0874	22.37	3	1	1.29779	1.58395	1.44087	0.0019674	GST	glutathione-S-transferase tau 1	gi|333690873|gb|AEF79856.1|	365.9	7e-100	glutathione-S-transferase tau 1 [Hevea brasiliensis]	gi|359494433|ref|XM_002264401.2|	206	4e-50	PREDICTED: Vitis vinifera probable glutathione S-transferase-like (LOC100264557), mRNA	sp|Q03666|GSTX4_TOBAC	330	1e-90	Probable glutathione S-transferase OS=Nicotiana tabacum PE=2 SV=1	sspA	80.5	5e-15	COG0625	Glutathione S-transferase	K00799	3e-87	320	gmx:547936	glutathione S-transferase [EC:2.5.1.18]	-	GO:0004462//lactoylglutathione lyase activity;GO:0016740//transferase activity	-
Plant stress response and cell death
Unigene12244_All	45.8451	9.08545	22.04	4	7	1.20687	1.39445	1.30066	0.0264401	ZADH2	zinc-binding alcohol dehydrogenase domain-containing protein 2	gi|225428782|ref|XP_002285205.1|	647.5	0	PREDICTED: zinc-binding alcohol dehydrogenase domain-containing protein 2 [Vitis vinifera] >gi|297741296|emb|CBI32427.3| unnamed protein product [Vitis vinifera]	gi|225428781|ref|XM_002285169.1|	157	5e-35	PREDICTED: Vitis vinifera zinc-binding alcohol dehydrogenase domain-containing protein 2-like (LOC100258817), mRNA	sp|P28643|FABG_CUPLA	89.4	6e-18	3-oxoacyl-[acyl-carrier-protein] reductase, chloroplastic OS=Cuphea lanceolata GN=CLKR27 PE=2 SV=1	TM0297	103	7e-22	COG1028	Dehydrogenases with different specificities (related to short-chain alcohol dehydrogenases)	K07119	0	647	vvi:100258817		GO:0031348//negative regulation of defense response;GO:0006635//fatty acid beta-oxidation;GO:0009867//jasmonic acid mediated signaling pathway;GO:0009697//salicylic acid biosynthetic process;GO:0006833//water transport;GO:0009862//systemic acquired resistance, salicylic acid mediated signaling pathway;GO:0010363//regulation of plant-type hypersensitive response;GO:0010310//regulation of hydrogen …	GO:0008752//FMN reductase activity;GO:0008270//zinc ion binding;GO:0000166//nucleotide binding;GO:0016747//transferase activity, transferring acyl groups other than amino-acyl groups;GO:0003960//NADPH:quinone reductase activity;GO:0016404//15-hydroxyprostaglandin dehydrogenase (NAD+) activity	GO:0005777//peroxisome;GO:0005829//cytosol;GO:0009570//chloroplast stroma;GO:0005886//plasma membrane;GO:0005739//mitochondrion
CL8803.Contig2_All	17.8747	4.62744	10.13	2	1	1.22143	1.70897	1.4652	0.0012025	ERD15	protein EARLY RESPONSIVE TO DEHYDRATION 15-like	gi|460381664|ref|XP_004236564.1|	196.1	9e-49	PREDICTED: protein EARLY RESPONSIVE TO DEHYDRATION 15-like [Solanum lycopersicum]	gi|460381663|ref|XM_004236516.1|	95.6	9e-17	PREDICTED: Solanum lycopersicum protein EARLY RESPONSIVE TO DEHYDRATION 15-like (LOC101253770), mRNA	sp|Q39096|ERD15_ARATH	140	1e-33	Protein EARLY RESPONSIVE TO DEHYDRATION 15 OS=Arabidopsis thaliana GN=ERD15 PE=1 SV=1	--	--	--	--	--	--	--	--	--	--	GO:0009646//response to absence of light;GO:0042744//hydrogen peroxide catabolic process;GO:0009651//response to salt stress;GO:0032880//regulation of protein localization;GO:0009266//response to temperature stimulus;GO:0009617//response to bacterium;GO:0006972//hyperosmotic response;GO:0006833//water transport;GO:0007030//Golgi organization;GO:0006096//glycolysis;GO:0046686//response to cadmium …	GO:0005515//protein binding	-
Unigene3673_All	55.5716	4.94482	66.4	1	28	1.16342	1.44145	1.30244	0.0256559	PDI	protein disulfide isomerase [Ipomoea batatas]	gi|47933777|gb|AAT39459.1|	748.8	0	protein disulfide isomerase [Ipomoea batatas]	gi|4704765|gb|AF131223.1|AF131223	188	1e-44	Datisca glomerata protein disulfide isomerase homolog (PDI) mRNA, complete cds	sp|Q43116|PDI_RICCO	707	0	Protein disulfide-isomerase OS=Ricinus communis PE=2 SV=1	SPAC1F5.02	226	1e-58	COG0526	Thiol-disulfide isomerase and thioredoxins	K09580	0	714	vvi:100259138	protein disulfide-isomerase A1 [EC:5.3.4.1]	GO:0006662//glycerol ether metabolic process;GO:0048316//seed development;GO:0034976//response to endoplasmic reticulum stress;GO:0009651//response to salt stress;GO:0045454//cell redox homeostasis;GO:0043067//regulation of programmed cell death;GO:0010043//response to zinc ion;GO:0046686//response to cadmium ion;GO:0009790//embryo development	GO:0009055//electron carrier activity;GO:0016853//isomerase activity;GO:0004579//dolichyl-diphosphooligosaccharide-protein glycotransferase activity;GO:0015035//protein disulfide oxidoreductase activity	GO:0000327//lytic vacuole within protein storage vacuole;GO:0009505//plant-type cell wall;GO:0009579//thylakoid;GO:0009507//chloroplast;GO:0005783//endoplasmic reticulum;GO:0005886//plasma membrane			http://bashanis.org/kwak/kwakproteomic.pdf
Unigene21654_All	37.7981	6.13818	5.65	1	1	1.20129	1.91123	1.55626	0.000174133	DAP	cell death associated protein	gi|7417008|gb|AAF62404.1|AF212184_1	526.9	2e-148	cell death associated protein [Nicotiana tabacum]	gi|359487124|ref|XM_002266933.2|	155	1e-34	PREDICTED: Vitis vinifera probable carboxylesterase 6-like (LOC100248873), mRNA	sp|Q9LFR7|CXE17_ARATH	191	1e-48	Probable carboxylesterase 17 OS=Arabidopsis thaliana GN=CXE17 PE=2 SV=1	Rv1399c	88.2	3e-17	COG0657	Esterase/lipase	K14493	6e-43	173	ppp:PHYPADRAFT_118478	gibberellin receptor GID1 [EC:3.-.-.-]	GO:0008152//metabolic process	GO:0016787//hydrolase activity	-
Unigene12337_All	26.2755	7.72314	8.3	2	1	1.20112	2.5298	1.86546	1.13585e-07	SDR	short-chain type dehydrogenase/reductase-like	gi|225441639|ref|XP_002282201.1|	371.7	1e-101	PREDICTED: short-chain type dehydrogenase/reductase-like [Vitis vinifera]	gi|292744340|dbj|AK336736.1|	111	2e-21	Lotus japonicus cDNA, clone: LjFL1-022-CA02, HTC	sp|Q08632|SDR1_PICAB	296	2e-80	Short-chain type dehydrogenase/reductase OS=Picea abies PE=2 SV=1	mll1981	202	7e-52	COG1028	Dehydrogenases with different specificities (related to short-chain alcohol dehydrogenases)	K00059	1e-102	371	vvi:100241750	3-oxoacyl-[acyl-carrier protein] reductase [EC:1.1.1.100]	GO:0055114//oxidation-reduction process	GO:0016491//oxidoreductase activity;GO:0000166//nucleotide binding	GO:0009507//chloroplast
Unigene7855_All	38.6077	5.23682	5.23	1	2	1.26345	3.34205	2.30275	1.20904e-12	SRG1	Protein SRG1	gi|224120306|ref|XP_002331015.1|	402.9	1e-110	predicted protein [Populus trichocarpa] >gi|222872945|gb|EEF10076.1| predicted protein [Populus trichocarpa]	gi|470104770|ref|XM_004288721.1|	75.8	2e-10	PREDICTED: Fragaria vesca subsp. vesca protein SRG1-like (LOC101310164), mRNA	sp|Q39224|SRG1_ARATH	226	4e-59	Protein SRG1 OS=Arabidopsis thaliana GN=SRG1 PE=2 SV=1	YPO1316	103	9e-22	COG3491	Isopenicillin N synthase and related dioxygenases	K05278	2e-46	186	mtr:MTR_5g059130	flavonol synthase [EC:1.14.11.23]	GO:0009813//flavonoid biosynthetic process	GO:0016706//oxidoreductase activity, acting on paired donors, with incorporation or reduction of molecular oxygen, 2-oxoglutarate as one donor, and incorporation of one atom each of oxygen into both donors	GO:0005737//cytoplasm
CL1707.Contig1_All	38.6815	6.02393	15.9	6	3	1.02841	2.60633	1.81737	3.77027e-07	2-ODDs	probable 2-oxoglutarate/Fe(II)-dependent dioxygenase-like	gi|460369502|ref|XP_004230601.1|	377.1	4e-103	PREDICTED: probable 2-oxoglutarate/Fe(II)-dependent dioxygenase-like [Solanum lycopersicum]	gi|470145996|ref|XM_004308569.1|	67.9	3e-08	PREDICTED: Fragaria vesca subsp. vesca probable 2-oxoglutarate/Fe(II)-dependent dioxygenase-like (LOC101310361), mRNA	sp|Q39224|SRG1_ARATH	186	2e-47	Protein SRG1 OS=Arabidopsis thaliana GN=SRG1 PE=2 SV=1	PA4191	99.8	1e-20	COG3491	Isopenicillin N synthase and related dioxygenases	K06892	1e-51	202	pop:POPTR_550478		-	GO:0016706//oxidoreductase activity, acting on paired donors, with incorporation or reduction of molecular oxygen, 2-oxoglutarate as one donor, and incorporation of one atom each of oxygen into both donors	-
Unigene3419_All	16.5553	4.85596	8.11	1	1	1.55201	1.38756	1.46978	0.00109462	PM36-like	seed maturation protein PM36-like	gi|460410138|ref|XP_004250488.1|	161.4	2e-38	PREDICTED: seed maturation protein PM36-like [Solanum lycopersicum]	gi|460410137|ref|XM_004250440.1|	119	7e-24	PREDICTED: Solanum lycopersicum seed maturation protein PM36-like (LOC101250765), mRNA	sp|Q9SWB6|PM36_SOYBN	341	5e-94	Seed maturation protein PM36 OS=Glycine max GN=PM36 PE=2 SV=1	PAB1642	73.6	6e-13	COG0819	Putative transcription activator	--	--	--	--	--	-	-	-
CL7852.Contig1_All	8.61272	8.1333	37.84	6	1	1.23457	2.66612	1.95034	1.31554e-08	RPN9	RPN9	gi|78059502|gb|ABB18115.1|	125.9	1e-28	RPN9 [Nicotiana benthamiana]	gi|78059501|gb|DQ226994.1|	99.6	1e-18	Nicotiana benthamiana RPN9 mRNA, partial cds	--	--	--	--	--	--	--	--	--	K03039	1e-28	122	pop:POPTR_826642	26S proteasome regulatory subunit N9	GO:0043161//proteasomal ubiquitin-dependent protein catabolic process;GO:0009651//response to salt stress;GO:0051788//response to misfolded protein;GO:0007010//cytoskeleton organization;GO:0080129//proteasome core complex assembly;GO:0051604//protein maturation;GO:0006096//glycolysis;GO:0006094//gluconeogenesis;GO:0009853//photorespiration;GO:0046686//response to cadmium ion	-	GO:0005829//cytosol;GO:0008541//proteasome regulatory particle, lid subcomplex;GO:0005634//nucleus
Unigene12179_All	60.8729	5.13525	8.93	1	4	1.54869	1.43755	1.49312	0.000674605	NED8	NEDD8 Ultimate Buster 1 Long (NUB1L)	gi|460394262|ref|XP_004242723.1|	758.1	0	PREDICTED: NEDD8 ultimate buster 1-like [Solanum lycopersicum]	gi|460394261|ref|XM_004242675.1|	266	8e-68	PREDICTED: Solanum lycopersicum NEDD8 ultimate buster 1-like (LOC101255805), mRNA	--	--	--	--	--	--	--	--	--	--	--	--	--	--	-	-	GO:0005634//nucleus
CL4933.Contig2_All	25.908	4.85596	40.93	1	1	1.64773	1.00856	1.32814	0.0164629	PSMA5	proteasome subunit alpha type-5	gi|460398515|ref|XP_004244803.1|	460.3	2e-128	PREDICTED: proteasome subunit alpha type-5-like [Solanum lycopersicum]	gi|460374643|ref|XM_004233072.1|	644	0	PREDICTED: Solanum lycopersicum proteasome subunit alpha type-5-like (LOC101247093), mRNA	sp|Q9M4T8|PSA5_SOYBN	457	4e-129	Proteasome subunit alpha type-5 OS=Glycine max GN=PAE1 PE=2 SV=1	SPAC323.02c	326	5e-89	COG0638	20S proteasome, alpha and beta subunits	K02729	1e-128	457	gmx:547598	20S proteasome subunit alpha 5 [EC:3.4.25.1]	GO:0051788//response to misfolded protein;GO:0009853//photorespiration;GO:0006094//gluconeogenesis;GO:0006635//fatty acid beta-oxidation;GO:0043161//proteasomal ubiquitin-dependent protein catabolic process;GO:0009651//response to salt stress;GO:0010388//cullin deneddylation;GO:0009640//photomorphogenesis;GO:0006096//glycolysis;GO:0046686//response to cadmium ion;GO:0043248//proteasome assembly	GO:0004540//ribonuclease activity;GO:0004298//threonine-type endopeptidase activity	GO:0005774//vacuolar membrane;GO:0022626//cytosolic ribosome;GO:0019773//proteasome core complex, alpha-subunit complex;GO:0005886//plasma membrane;GO:0005634//nucleus
CL6837.Contig2_All	54.958	4.91943	8.91	1	3	1.30312	1.33358	1.31835	0.0195333	ASP	aspartic protease	gi|114786427|gb|ABI78942.1|	798.5	0	aspartic protease [Ipomoea batatas]	gi|114786426|gb|DQ903691.1|	333	4e-88	Ipomoea batatas aspartic protease mRNA, complete cds	sp|Q42456|ASPR1_ORYSJ	671	0	Aspartic proteinase oryzasin-1 OS=Oryza sativa subsp. japonica GN=Os05g0567100 PE=2 SV=2	--	--	--	--	--	K08245	0	750	pop:POPTR_834438	phytepsin [EC:3.4.23.40]	GO:0006508//proteolysis;GO:0006629//lipid metabolic process	GO:0004190//aspartic-type endopeptidase activity	-
Unigene21320_All	56.4439	5.26221	3.07	1	1	1.3933	1.41623	1.40477	0.00400043	ASP	aspartic proteinase	gi|460373420|ref|XP_004232517.1|	654.1	0	PREDICTED: aspartic proteinase-like protein 1-like [Solanum lycopersicum]	gi|460373419|ref|XM_004232469.1|	141	3e-30	PREDICTED: Solanum lycopersicum aspartic proteinase-like protein 1-like (LOC101268338), mRNA	sp|Q9LX20|ASPL1_ARATH	283	2e-76	Aspartic proteinase-like protein 1 OS=Arabidopsis thaliana GN=At5g10080 PE=1 SV=1	--	--	--	--	--	K00924	1e-37	156	ath:AT5G22850	[EC:2.7.1.-]	GO:0006865//amino acid transport;GO:0006508//proteolysis	GO:0008233//peptidase activity	GO:0031225//anchored to membrane
CL4579.Contig4_All	10.1992	5.78271	11.96	1	1	4.18714	1.42784	2.80749	1.37963e-18		Stress-induced morphogen	gi|224060445|ref|XP_002300203.1|	154.5	2e-36	predicted protein [Populus trichocarpa] >gi|222847461|gb|EEE85008.1| predicted protein [Populus trichocarpa]	gi|460408885|ref|XM_004249824.1|	113	3e-22	PREDICTED: Solanum lycopersicum uncharacterized LOC101263959 (LOC101263959), mRNA	--	--	--	--	SPAC8C9.11	70.1	5e-12	COG0271	Stress-induced morphogen (activity unknown)	K05527	1e-23	108	osa:4325073	BolA protein	GO:0006301//postreplication repair	-	GO:0005576//extracellular region
Unigene23645_All	67.3848	4.99561	4.79	1	1	1.36332	2.3221	1.84271	2.00811e-07	HSP90	heat shock protein 90 (HSP90)	gi|348670068|gb|EGZ09890.1|	1156.7	0	hypothetical protein PHYSODRAFT_355817 [Phytophthora sojae]	gi|156987055|gb|EU080602.1|	3081	0	Phytophthora nicotianae isolate PD_00005(P6303) heat shock protein 90 (HSP90) gene, partial cds	sp|Q0J4P2|HSP81_ORYSJ	880	0	Heat shock protein 81-1 OS=Oryza sativa subsp. japonica GN=HSP81-1 PE=2 SV=2	SPAC926.04c	754	0	COG0326	Molecular chaperone, HSP90 family	K04079	0	888	sbi:SORBI_07g028270	molecular chaperone HtpG	GO:0006457//protein folding;GO:0006950//response to stress	GO:0005524//ATP binding;GO:0051082//unfolded protein binding	-
Unigene17497_All	32.8748	6.58057	60.8	7	3	1.94459	1.94807	1.94633	1.45817e-08	HSP	heat shock protein	gi|255575054|ref|XP_002528432.1|	583.9	1e-165	heat shock protein, putative [Ricinus communis] >gi|223532108|gb|EEF33915.1| heat shock protein, putative [Ricinus communis]	gi|26985220|gb|AF527795.1|	484	1e-133	Cucurbita maxima non-cell-autonomous heat shock cognate protein 70 (Hsc70-1) mRNA, complete cds	sp|P09189|HSP7C_PETHY	579	1e-165	Heat shock cognate 70 kDa protein OS=Petunia hybrida GN=HSP70 PE=2 SV=1	SPAC13G7.02c	475	5e-134	COG0443	Molecular chaperone	K03283	1e-166	583	rcu:RCOM_0464250	heat shock 70kDa protein 1/8	GO:0009615//response to virus;GO:0055114//oxidation-reduction process;GO:0009409//response to cold;GO:0009408//response to heat;GO:0009617//response to bacterium;GO:0046686//response to cadmium ion;GO:0080167//response to karrikin	GO:0005524//ATP binding;GO:0032440//2-alkenal reductase [NAD(P)] activity	GO:0005618//cell wall;GO:0005730//nucleolus;GO:0009941//chloroplast envelope;GO:0005773//vacuole;GO:0022626//cytosolic ribosome;GO:0005886//plasma membrane;GO:0048046//apoplast
CL3295.Contig9_All	80.8281	5.08447	37.55	9	7	1.64581	1.94539	1.7956	6.45292e-07	HSP83	Heat shock protein 83	gi|1708314|sp|P51819.1|HSP83_IPONI	1345.5	0	RecName: Full=Heat shock protein 83 >gi|169296|gb|AAA33748.1| heat shock protein 83 [Ipomoea nil] >gi|445625|prf||1909372A heat shock protein 83	gi|356530817|ref|XM_003533929.1|	1582	0	PREDICTED: Glycine max heat shock protein 83-like (LOC100811234), mRNA	sp|P51819|HSP83_IPONI	1345	0	Heat shock protein 83 OS=Ipomoea nil GN=HSP83A PE=2 SV=1	SPAC926.04c	959	0	COG0326	Molecular chaperone, HSP90 family	K04079	0	1336	rcu:RCOM_1582180	molecular chaperone HtpG	GO:0006457//protein folding;GO:0009408//response to heat;GO:0046685//response to arsenic-containing substance;GO:0009644//response to high light intensity;GO:0042542//response to hydrogen peroxide;GO:0009816//defense response to bacterium, incompatible interaction	GO:0005524//ATP binding;GO:0051082//unfolded protein binding	GO:0005829//cytosol;GO:0005618//cell wall;GO:0005886//plasma membrane
CL2283.Contig1_All	16.6786	6.07471	24.14	9	2	1.63112	1.28605	1.45858	0.00137619	HSP	small heat shock protein	gi|307837689|emb|CBG37777.1|	253.1	5e-66	putative small heat shock protein [Olea europaea]	gi|25044838|gb|AY098528.1|	198	7e-48	Ananas comosus class-1 LMW heat shock protein mRNA, complete cds	sp|P02519|HSP11_SOYBN	228	4e-60	17.3 kDa class I heat shock protein OS=Glycine max GN=HSP17.3-B PE=3 SV=1	TM0374	98.6	1e-20	COG0071	Molecular chaperone (small heat shock protein)	K13993	1e-60	231	vvi:100242821	HSP20 family protein	GO:0009644//response to high light intensity;GO:0042542//response to hydrogen peroxide;GO:0010286//heat acclimation	-	-
Unigene12345_All	22.4544	5.8335	11.17	1	2	1.6241	1.40195	1.51303	0.000443125	HSP22	Heat shock 22 kDa protein	gi|224071519|ref|XP_002303499.1|	235.3	9e-61	predicted protein [Populus trichocarpa] >gi|222840931|gb|EEE78478.1| predicted protein [Populus trichocarpa]	gi|359490208|ref|XM_003634002.1|	77.8	2e-11	PREDICTED: Vitis vinifera 23.6 kDa heat shock protein, mitochondrial-like, transcript variant 2 (LOC100253548), mRNA	sp|P46254|HS22M_PEA	213	9e-56	Heat shock 22 kDa protein, mitochondrial OS=Pisum sativum GN=HSP22 PE=2 SV=1	TM0374	73.2	6e-13	COG0071	Molecular chaperone (small heat shock protein)	K13993	2e-46	184	vvi:100248906	HSP20 family protein	GO:0006457//protein folding;GO:0009644//response to high light intensity;GO:0034976//response to endoplasmic reticulum stress;GO:0046686//response to cadmium ion;GO:0042542//response to hydrogen peroxide;GO:0009408//response to heat	-	GO:0005739//mitochondrion
CL2240.Contig1_All	17.6451	6.59521	9.55	1	1	1.54373	1.75594	1.64983	2.10778e-05	HSP	17.9 kDa class II heat shock protein-like	gi|359476263|ref|XP_003631809.1|	270.8	2e-71	PREDICTED: 17.9 kDa class II heat shock protein-like [Vitis vinifera]	gi|225429613|ref|XM_002280644.1|	246	4e-62	PREDICTED: Vitis vinifera 17.9 kDa class II heat shock protein-like (LOC100268056), mRNA	sp|O82013|HSP21_SOLPE	257	8e-69	17.3 kDa class II heat shock protein OS=Solanum peruvianum PE=2 SV=1	TM0374	86.7	6e-17	COG0071	Molecular chaperone (small heat shock protein)	K13993	3e-72	270	vvi:100245734	HSP20 family protein	GO:0006457//protein folding;GO:0009644//response to high light intensity;GO:0042542//response to hydrogen peroxide;GO:0006972//hyperosmotic response;GO:0009408//response to heat	GO:0051082//unfolded protein binding	-
CL9399.Contig4_All	17.9023	6.07471	15.09	6	1	1.65033	1.86499	1.75766	1.63051e-06	Nthsp18p	Nthsp18p	gi|558606|emb|CAA50022.1|	276.9	2e-73	Nthsp18p [Nicotiana tabacum]	gi|359486735|ref|XM_002280785.2|	161	1e-36	PREDICTED: Vitis vinifera 18.2 kDa class I heat shock protein-like (LOC100263355), mRNA	sp|P27880|HSP12_MEDSA	256	1e-68	18.2 kDa class I heat shock protein OS=Medicago sativa GN=HSP18.2 PE=2 SV=1	TM0374	92.8	6e-19	COG0071	Molecular chaperone (small heat shock protein)	K13993	2e-72	270	rcu:RCOM_0450640	HSP20 family protein	-	-	-
CL5537.Contig3_All	59.7749	8.23584	1.9	1	1	1.69558	3.80482	2.7502	6.53622e-18	CYP82C4		gi|225468906|ref|XP_002268915.1|	688.3	0	PREDICTED: cytochrome P450 82C4 [Vitis vinifera] >gi|147794787|emb|CAN66846.1| hypothetical protein VITISV_002367 [Vitis vinifera]	gi|359480422|ref|XM_003632410.1|	77.8	7e-11	PREDICTED: Vitis vinifera uncharacterized LOC100248291 (LOC100248291), mRNA	sp|O49858|C82A3_SOYBN	535	9e-152	Cytochrome P450 82A3 OS=Glycine max GN=CYP82A3 PE=2 SV=1	SMc02579	101	8e-21	COG2124	Cytochrome P450	K00517	1e-149	529	ath:AT4G31940	[EC:1.14.-.-]	-	GO:0046872//metal ion binding;GO:0016705//oxidoreductase activity, acting on paired donors, with incorporation or reduction of molecular oxygen;GO:0004497//monooxygenase activity	-
Unigene16855_All	29.9352	7.43018	24.05	1	5	1.33991	4.04738	2.69365	3.03798e-17	DDB_G0268948-like	putative methyltransferase DDB_G0268948-like	gi|460383231|ref|XP_004237334.1|	436	6e-121	PREDICTED: putative methyltransferase DDB_G0268948-like [Solanum lycopersicum]	gi|225322006|dbj|AK326022.1|	133	5e-28	Solanum lycopersicum cDNA, clone: LEFL2001DA04, HTC in fruit	--	--	--	--	YER175c	72	2e-12	COG0500	SAM-dependent methyltransferases	--	--	--	--	--	GO:0009407//toxin catabolic process;GO:0010583//response to cyclopentenone;GO:0046686//response to cadmium ion;GO:0032259//methylation	GO:0008168//methyltransferase activity	GO:0005829//cytosol;GO:0005739//mitochondrion
CL1188.Contig2_All	18.2424	8.48486	8.02	1	1	1.33725	1.46876	1.403	0.00413876	NAA50	N-alpha-acetyltransferase 50	gi|225430161|ref|XP_002284766.1|	297.7	2e-79	PREDICTED: N-alpha-acetyltransferase 50 [Vitis vinifera] >gi|147776900|emb|CAN65722.1| hypothetical protein VITISV_004445 [Vitis vinifera] >gi|296081968|emb|CBI20973.3| unnamed protein product [Vitis vinifera]	gi|359476404|ref|XM_002284730.2|	337	1e-89	PREDICTED: Vitis vinifera N-alpha-acetyltransferase 50-like (LOC100244109), mRNA	--	--	--	--	SPBC13E7.02_2	80.9	3e-15	COG0456	Acetyltransferases	K00670	4e-10	63.9	pop:POPTR_642436	peptide alpha-N-acetyltransferase [EC:2.3.1.88]	GO:0008152//metabolic process	GO:0008080//N-acetyltransferase activity	GO:0005737//cytoplasm
Transcription factor
CL7221.Contig2_All	19.7856	8.67529	6.74	2	1	1.34562	1.2585	1.30206	0.0258212	CutA	protein CutA	gi|225459136|ref|XP_002285702.1|	290.8	2e-77	PREDICTED: protein CutA, chloroplastic [Vitis vinifera]	gi|359492925|ref|XM_002285666.2|	174	1e-40	PREDICTED: Vitis vinifera protein CutA, chloroplastic-like (LOC100252419), mRNA	sp|P93009|CUTA_ARATH	232	3e-61	Protein CutA, chloroplastic OS=Arabidopsis thaliana GN=CUTA PE=1 SV=1	aq_1005	100	3e-21	COG1324	Uncharacterized protein involved in tolerance to divalent cations	K03926	2e-78	290	vvi:100252419	periplasmic divalent cation tolerance protein	GO:0048573//photoperiodism, flowering;GO:0070207//protein homotrimerization;GO:0010038//response to metal ion	GO:0005507//copper ion binding	GO:0009507//chloroplast
CL6148.Contig2_All	26.1635	8.66064	3.72	2	1		2.01479	2.01479	2.49142e-09	ZC3H14	zinc finger CCCH domain-containing protein 14	gi|225450321|ref|XP_002273052.1|	37	1e-87	PREDICTED: zinc finger CCCH domain-containing protein 14 [Vitis vinifera] >gi|147768909|emb|CAN75883.1| hypothetical protein VITISV_024456 [Vitis vinifera]	gi|470118045|ref|XM_004295106.1|	69.9	6e-09	PREDICTED: Fragaria vesca subsp. vesca zinc finger CCCH domain-containing protein 14-like (LOC101306415), mRNA	sp|Q7F8R0|C3H14_ORYSJ	268	1e-73	Zinc finger CCCH domain-containing protein 14 OS=Oryza sativa subsp. japonica GN=Os02g0194200 PE=2 SV=1	--	--	--	--	--	K13210	1e-06	52.4	rcu:RCOM_0774000	far upstream element-binding protein	-	GO:0003676//nucleic acid binding	-
CL7598.Contig2_All	55.8144	8.86572	2.53	2	1	0.458444	0.459653	0.459049	8.13483e-08	ANKRD	ankyrin repeat-containing protein At5g02620-like	gi|460391286|ref|XP_004241254.1|	787.7	0	PREDICTED: ankyrin repeat-containing protein At5g02620-like [Solanum lycopersicum]	gi|460391285|ref|XM_004241206.1|	178	1e-41	PREDICTED: Solanum lycopersicum ankyrin repeat-containing protein At5g02620-like (LOC101256495), mRNA	sp|Q6AWW5|Y5262_ARATH	600	8e-172	Ankyrin repeat-containing protein At5g02620 OS=Arabidopsis thaliana GN=At5g02620 PE=1 SV=1	all2748	91.7	4e-18	COG0666	FOG: Ankyrin repeat	K06694	2e-16	86.3	gmx:100499930	26S proteasome non-ATPase regulatory subunit 10	-	-	-
CL5614.Contig2_All	38.2328	8.11865	3.47	1	1	0.318484	0.565527	0.442006	1.86944e-08	ZFPL1	zinc finger protein-like 1	gi|225428977|ref|XP_002264651.1|	544.3	2e-153	PREDICTED: zinc finger protein-like 1 [Vitis vinifera] >gi|296083059|emb|CBI22463.3| unnamed protein product [Vitis vinifera]	gi|349715239|emb|FQ380541.1|	204	2e-49	Vitis vinifera clone SS0ACG51YJ05	--	--	--	--	--	--	--	--	--	--	--	--	--	--	GO:0009737//response to abscisic acid stimulus;GO:0007067//mitosis	GO:0008270//zinc ion binding	-
Protein biosynthesis
CL116.Contig2_All	49.3808	9.05615	51.67	21	3	1.39279	1.31319	1.35299	0.010558	EEF1A1	elongation factor 1-alpha	gi|255574227|ref|XP_002528028.1|	887.9	0	elongation factor 1-alpha, putative [Ricinus communis] >gi|223532558|gb|EEF34346.1| elongation factor 1-alpha, putative [Ricinus communis]	gi|225435240|ref|XM_002284888.1|	1241	0	PREDICTED: Vitis vinifera elongation factor 1-alpha-like (LOC100246711), mRNA	sp|O49169|EF1A_MANES	885	0	Elongation factor 1-alpha OS=Manihot esculenta GN=EF1 PE=3 SV=1	SPCC794.09c	698	0	COG5256	Translation elongation factor EF-1alpha (GTPase)	K03231	0	887	rcu:RCOM_1101130	elongation factor 1-alpha	GO:0006414//translational elongation;GO:0006184//GTP catabolic process;GO:0046686//response to cadmium ion	GO:0016779//nucleotidyltransferase activity;GO:0003746//translation elongation factor activity;GO:0005525//GTP binding;GO:0003924//GTPase activity	GO:0005773//vacuole;GO:0009507//chloroplast;GO:0005730//nucleolus;GO:0005886//plasma membrane;GO:0005739//mitochondrion
Unigene19180_All	55.3654	8.14795	2.15	1	1	1.79247	1.85892	1.8257	3.06694e-07	EEF1A1	Elongation factor 1-alpha	gi|296087429|emb|CBI34018.3|	716.1	0	unnamed protein product [Vitis vinifera]	gi|225465784|ref|XM_002268351.1|	319	5e-84	PREDICTED: Vitis vinifera HBS1-like protein-like (LOC100262342), mRNA	sp|P29521|EF1A1_DAUCA	291	7e-79	Elongation factor 1-alpha OS=Daucus carota PE=1 SV=1	APE1844	328	2e-89	COG5256	Translation elongation factor EF-1alpha (GTPase)	K14416	0	716	vvi:100262342	elongation factor 1 alpha-like protein	GO:0006414//translational elongation;GO:0006184//GTP catabolic process	GO:0003746//translation elongation factor activity;GO:0008270//zinc ion binding;GO:0004781//sulfate adenylyltransferase (ATP) activity;GO:0003924//GTPase activity;GO:0005525//GTP binding	GO:0005737//cytoplasm
Unigene29346_All	15.9505	8.45557	6.94	1	1	0.968531	2.05159	1.51006	0.000471955	RPLP0	60S acidic ribosomal protein P0	gi|348686832|gb|EGZ26646.1|	283.5	6e-76	hypothetical protein PHYSODRAFT_353332 [Phytophthora sojae]	gi|301095348|ref|XM_002896729.1|	688	0	Phytophthora infestans T30-4 60S acidic ribosomal protein P0 (PITG_17261) mRNA, complete cds	sp|O24573|RLA0_MAIZE	149	6e-37	60S acidic ribosomal protein P0 OS=Zea mays GN=RP-P0 PE=1 SV=3	SPCC18.14c	157	8e-39	COG0244	Ribosomal protein L10	K02941	1e-36	149	sbi:SORBI_07g002560	large subunit ribosomal protein LP0	GO:0050896//response to stimulus;GO:0006414//translational elongation;GO:0042254//ribosome biogenesis	GO:0003735//structural constituent of ribosome	GO:0005840//ribosome;GO:0043231//intracellular membrane-bounded organelle
Unigene9691_All	29.4717	9.36377	2.64	1	1	1.73128	0.970006	1.35064	0.011017	RRF	ribosome-recycling factor	gi|460403382|ref|XP_004247170.1|	372.1	1e-101	PREDICTED: ribosome-recycling factor, chloroplastic-like isoform 1 [Solanum lycopersicum]	gi|460403381|ref|XM_004247122.1|	309	4e-81	PREDICTED: Solanum lycopersicum ribosome-recycling factor, chloroplastic-like, transcript variant 1 (LOC101257700), mRNA	sp|P37706|RRFC_DAUCA	348	5e-96	Ribosome-recycling factor, chloroplastic (Fragment) OS=Daucus carota GN=RRF PE=2 SV=2	alr1208	214	2e-55	COG0233	Ribosome recycling factor	K02838	5e-100	362	pop:POPTR_710069	ribosome recycling factor	GO:0006098//pentose-phosphate shunt;GO:0019288//isopentenyl diphosphate biosynthetic process, mevalonate-independent pathway;GO:0042742//defense response to bacterium;GO:0016226//iron-sulfur cluster assembly;GO:0009790//embryo development;GO:0009658//chloroplast organization;GO:0009817//defense response to fungus, incompatible interaction;GO:0032544//plastid translation;GO:0009073//aromatic amino…	GO:0005507//copper ion binding	GO:0009570//chloroplast stroma;GO:0009579//thylakoid
Unigene14356_All	16.9461	9.90576	60.9	6	1	1.3342	1.49231	1.41326	0.00339342	RPS2	40S ribosomal protein S2	gi|255544864|ref|XP_002513493.1|	297.4	1e-79	40S ribosomal protein S2, putative [Ricinus communis] >gi|223547401|gb|EEF48896.1| 40S ribosomal protein S2, putative [Ricinus communis]	gi|449503787|ref|XM_004162129.1|	272	4e-70	PREDICTED: Cucumis sativus 40S ribosomal protein S2-4-like (LOC101212017), mRNA	sp|Q93VB8|RS22_ARATH	276	1e-74	40S ribosomal protein S2-2 OS=Arabidopsis thaliana GN=RPS2B PE=2 SV=1	SPCC576.08c	208	5e-54	COG0098	Ribosomal protein S5	K02981	1e-80	297	rcu:RCOM_1577790	small subunit ribosomal protein S2e	GO:0006412//translation	GO:0003735//structural constituent of ribosome;GO:0003723//RNA binding	GO:0005730//nucleolus;GO:0005886//plasma membrane;GO:0005618//cell wall;GO:0022627//cytosolic small ribosomal subunit;GO:0009507//chloroplast
Unigene12445_All	12.1623	4.65283	17.95	1	1	1.34182	1.61106	1.47644	0.000954369	RPLP2B	60S acidic ribosomal protein P2B	gi|297734823|emb|CBI17057.3|	169.1	1e-41	unnamed protein product [Vitis vinifera]	gi|8670861|emb|AJ278460.1|	151	7e-34	Juglans regia mRNA for 60S ribosomal protein (rib 60S)	sp|O24415|RLA2B_MAIZE	151	1e-37	60S acidic ribosomal protein P2B OS=Zea mays GN=RPP2B PE=1 SV=1	SPBP8B7.06	119	2e-27	COG2058	Ribosomal protein L12E/L44/L45/RPP1/RPP2	K02943	5e-41	164	vvi:100241445	large subunit ribosomal protein LP2	GO:0009409//response to cold;GO:0006414//translational elongation	GO:0003735//structural constituent of ribosome	GO:0005730//nucleolus;GO:0022626//cytosolic ribosome;GO:0005886//plasma membrane;GO:0009507//chloroplast
Other proteins
Unigene5565_All	18.9228	5.03369	6.55	1	1	1.28363	1.40884	1.34624	0.0119303		Predicted protein	gi|330318680|gb|AEC11000.1|	206.8	3e-52	hypothetical protein [Camellia sinensis]	gi|119637902|gb|AC174306.20|	83.8	3e-13	Medicago truncatula clone mth2-116f22, complete sequence	--	--	--	--	--	--	--	--	--	--	--	--	--	--	-	-	GO:0009507//chloroplast;GO:0005773//vacuole
Unigene4865_All	101.762	7.79639	0.89	1	1	1.19566	1.49665	1.34615	0.011948		Predicted protein	gi|460373523|ref|XP_004232568.1|	857.4	0	PREDICTED: uncharacterized protein LOC101258217 [Solanum lycopersicum]	gi|123710006|emb|AM463736.1|	182	2e-42	Vitis vinifera, whole genome shotgun sequence, contig VV78X249614.20, clone ENTAV 115	--	--	--	--	--	--	--	--	--	--	--	--	--	--	-	-	-
Unigene8130_All	24.7436	7.63525	5.05	1	1	1.18594	1.50616	1.34605	0.0119698		Predicted protein	gi|225432800|ref|XP_002283487.1|	370.9	2e-101	PREDICTED: transmembrane emp24 domain-containing protein A [Vitis vinifera] >gi|297737114|emb|CBI26315.3| unnamed protein product [Vitis vinifera]	gi|225432799|ref|XM_002283451.1|	381	1e-102	PREDICTED: Vitis vinifera transmembrane emp24 domain-containing protein A-like (LOC100247793), mRNA	sp|Q9LIL4|P24B3_ARATH	370	9e-103	Transmembrane emp24 domain-containing protein p24beta3 OS=Arabidopsis thaliana GN=At3g22845 PE=2 SV=1	--	--	--	--	--	--	--	--	--	--	GO:0006810//transport;GO:0046520//sphingoid biosynthetic process;GO:0016126//sterol biosynthetic process	-	GO:0005773//vacuole;GO:0005794//Golgi apparatus;GO:0016023//cytoplasmic membrane-bounded vesicle;GO:0016021//integral to membrane;GO:0005783//endoplasmic reticulum
CL8868.Contig1_All	30.1347	6.21436	5.64	1	1	1.00499	1.6843	1.34464	0.0122768		Predicted protein	gi|349731971|dbj|BAL03523.1|	310.8	6e-83	endonuclease 1 [Solanum lycopersicum]	gi|50657595|gb|AY676603.1|	299	7e-78	Solanum tuberosum endonuclease mRNA, complete cds	sp|Q9SXA6|ENDO1_ARATH	459	2e-129	Endonuclease 1 OS=Arabidopsis thaliana GN=ENDO1 PE=1 SV=1	--	--	--	--	--	--	--	--	--	--	GO:0006308//DNA catabolic process;GO:0010150//leaf senescence;GO:0080187//floral organ senescence	GO:0003676//nucleic acid binding;GO:0000014//single-stranded DNA specific endodeoxyribonuclease activity;GO:0016891//endoribonuclease activity, producing 5'-phosphomonoesters;GO:0043765//T/G mismatch-specific endonuclease activity	GO:0005576//extracellular region
CL2132.Contig1_All	32.9205	7.72314	3.01	1	1	0.464576	0.400639	0.432607	7.87491e-09		Predicted protein	gi|470135463|ref|XP_004303534.1|	436	7e-121	PREDICTED: uncharacterized protein LOC101297359 [Fragaria vesca subsp. vesca]	gi|225440822|ref|XM_002281993.1|	309	4e-81	PREDICTED: Vitis vinifera uncharacterized LOC100261394 (LOC100261394), mRNA	--	--	--	--	--	--	--	--	--	--	--	--	--	--	-	GO:0051082//unfolded protein binding;GO:0031072//heat shock protein binding	GO:0005739//mitochondrion;GO:0009536//plastid
Unigene4911_All	37.9465	8.80713	2.2	1	1	0.453389	0.289008	0.371199	9.01572e-12		Predicted protein	gi|296089043|emb|CBI38746.3|	533.9	2e-150	unnamed protein product [Vitis vinifera]	gi|449432977|ref|XM_004134227.1|	121	2e-24	PREDICTED: Cucumis sativus uncharacterized LOC101219860 (LOC101219860), mRNA >gi|449478267|ref|XM_004155221.1| PREDICTED: Cucumis sativus uncharacterized LOC101219860 (LOC101219860), mRNA	--	--	--	--	L176238	111	3e-24	COG3752	Predicted membrane protein	--	--	--	--	--	GO:0006629//lipid metabolic process	GO:0016627//oxidoreductase activity, acting on the CH-CH group of donors	GO:0016021//integral to membrane;GO:0005737//cytoplasm
CL5513.Contig1_All	17.4419	5.08447	27.85	1	1	1.51694	1.13828	1.32761	0.0166181		Predicted protein	gi|302143924|emb|CBI23029.3|	290.4	7e-78	unnamed protein product [Vitis vinifera]	gi|225455335|ref|XM_002276564.1|	258	5e-66	PREDICTED: Vitis vinifera importin subunit beta-1-like (LOC100265913), mRNA	--	--	--	--	SPAC1B1.03c	136	2e-32	COG5215	Karyopherin (importin) beta	K14293	7e-79	290	vvi:100265913	importin subunit beta-1	GO:0052546//cell wall pectin metabolic process;GO:0000059//protein import into nucleus, docking;GO:0052541//plant-type cell wall cellulose metabolic process	GO:0008565//protein transporter activity	GO:0005829//cytosol;GO:0005643//nuclear pore;GO:0009507//chloroplast
CL1192.Contig3_All	51.4962	5.88428	3.21	1	1	1.649	0.993267	1.32113	0.0186104		Predicted protein	gi|224127894|ref|XP_002320190.1|	445.3	1e-123	predicted protein [Populus trichocarpa] >gi|222860963|gb|EEE98505.1| predicted protein [Populus trichocarpa]	gi|302804866|ref|XM_002984139.1|	61.9	2e-06	Selaginella moellendorffii hypothetical protein, mRNA	sp|Q9AR73|HQGT_RAUSE	406	1e-113	Hydroquinone glucosyltransferase OS=Rauvolfia serpentina GN=AS PE=1 SV=1	--	--	--	--	--	K08237	1e-124	445	pop:POPTR_731288	hydroquinone glucosyltransferase [EC:2.4.1.218]	GO:0008152//metabolic process;GO:0042221//response to chemical stimulus	GO:0016758//transferase activity, transferring hexosyl groups	-
Unigene21719_All	12.2164	5.05908	10.43	1	1	1.35051	1.26605	1.30828	0.0232296		Predicted protein	gi|388499576|gb|AFK37854.1|	210.7	2e-53	unknown [Lotus japonicus] >gi|388509712|gb|AFK42922.1| unknown [Lotus japonicus]	gi|403043620|ref|NM_001251234.2|	180	2e-42	Glycine max uncharacterized LOC100306650 (LOC100306650), mRNA	--	--	--	--	--	--	--	--	--	K15923	4e-53	206	mtr:MTR_4g127370	alpha-L-fucosidase 2 [EC:3.2.1.51]	GO:0006954//inflammatory response;GO:0051707//response to other organism;GO:0008152//metabolic process;GO:0006949//syncytium formation	GO:0004560//alpha-L-fucosidase activity	GO:0009507//chloroplast
CL2749.Contig2_All	27.6744	7.51807	32.92	1	1	1.59583	1.28078	1.43831	0.00207076		Predicted protein	gi|460402134|ref|XP_004246569.1|	305.4	1e-81	PREDICTED: uncharacterized protein LOC101245485 [Solanum lycopersicum]	--	--	--	--	--	--	--	--	--	--	--	--	--	--	--	--	--	--	-	-	-
Unigene10024_All	9.95199	9.23193	25.88	2	4	1.47852	1.19859	1.33855	0.0136909		Predicted protein	gi|225464420|ref|XP_002269381.1|	107.1	2e-22	PREDICTED: uncharacterized protein At2g27730, mitochondrial [Vitis vinifera] >gi|147838584|emb|CAN74313.1| hypothetical protein VITISV_013806 [Vitis vinifera]	gi|148539287|dbj|AK248053.1|	75.8	5e-11	Solanum lycopersicum cDNA, clone: LEFL2044I17, HTC in fruit	sp|Q9ZUX4|UMP2_ARATH	47.4	7e-06	Uncharacterized protein At2g27730, mitochondrial OS=Arabidopsis thaliana GN=At2g27730 PE=1 SV=1	--	--	--	--	--	--	--	--	--	--	GO:0045980//negative regulation of nucleotide metabolic process;GO:0043086//negative regulation of catalytic activity	GO:0004857//enzyme inhibitor activity	GO:0005739//mitochondrion
Unigene17250_All	13.3516	7.92822	5.69	1	1	1.1674	3.11721	2.14231	8.76848e-11		Predicted protein	gi|224142303|ref|XP_002324498.1|	148.3	1e-34	predicted protein [Populus trichocarpa] >gi|222865932|gb|EEF03063.1| predicted protein [Populus trichocarpa]	gi|449469229|ref|XM_004152276.1|	61.9	8e-07	PREDICTED: Cucumis sativus EG45-like domain containing protein-like (LOC101204660), mRNA >gi|449528582|ref|XM_004171235.1| PREDICTED: Cucumis sativus EG45-like domain containing protein-like (LOC101224144), mRNA	sp|Q9ZP41|EGC_CITJA	140	7e-34	EG45-like domain containing protein OS=Citrus jambhiri GN=CjBAp12 PE=1 SV=1	--	--	--	--	--	--	--	--	--	--	-	-	GO:0016023//cytoplasmic membrane-bounded vesicle
CL4923.Contig4_All	22.3788	3.9165	22.75	1	2	0.411389	0.475415	0.443402	2.1186e-08		Predicted protein	gi|418139|sp|P33191|TUB8_SOLTU	99.4	8e-20	Induced stolen tip protein TUB8 >gi|21483|emb|CAA77741.1| induced stolon tip protein [Solanum tuberosum]	--	--	--	--	sp|P33191|TUB8_SOLTU	99.4	2e-21	Induced stolen tip protein TUB8 (Fragment) OS=Solanum tuberosum GN=TUB8 PE=2 SV=1	XF1267	72	1e-12	COG5297	Cellobiohydrolase A (1,4-beta-cellobiosidase A)	K14306	1e-13	75.1	sbi:SORBI_03g040330	nuclear pore complex protein Nup62	-	-	-
CL3686.Contig10_All	15.8294	4.95752	13.57	1	1	2.22968	4.15964	3.19466	4.00873e-23		Predicted protein	gi|460407057|ref|XP_004248974.1|	22.7	7e-10	PREDICTED: uncharacterized protein LOC101249411 [Solanum lycopersicum]	--	--	--	--	--	--	--	--	--	--	--	--	--	--	--	--	--	--	-	-	-
CL3404.Contig2_All	12.3398	6.29053	9.73	1	1	3.19469	2.9529	3.07379	1.02868e-21		Predicted protein	gi|145408590|ref|YP_001152214.1|	31.6	2e-06	ORF124 [Pinus koraiensis] >gi|145048839|gb|ABP35456.1| ORF124 [Pinus koraiensis]	gi|32994295|dbj|AK109086.1|	246	1e-62	Oryza sativa Japonica Group cDNA clone:002-154-H10, full insert sequence	--	--	--	--	--	--	--	--	--	--	--	--	--	--	-	-	-
CL2561.Contig1_All	7.39563	8.49951	30.88	4	2	1.80497	2.22497	2.01497	2.47977e-09		Predicted protein	gi|118482602|gb|ABK93221.1|	68.9	6e-11	unknown [Populus trichocarpa]	--	--	--	--	--	--	--	--	--	--	--	--	--	--	--	--	--	--	-	-	-
CL1939.Contig1_All	20.5926	6.17627	10.33	1	1	2.48468	1.03425	1.75947	1.56067e-06		Predicted protein	gi|296087683|emb|CBI34939.3|	214.2	1e-54	unnamed protein product [Vitis vinifera]	--	--	--	--	--	--	--	--	--	--	--	--	--	--	--	--	--	--	-	-	-
Unigene13484_All	27.3522	7.94287	7.2	1	1	2.06096	1.32098	1.69097	8.05383e-06		Predicted protein	gi|224120126|ref|XP_002318249.1|	305.1	1e-81	predicted protein [Populus trichocarpa] >gi|118485979|gb|ABK94834.1| unknown [Populus trichocarpa] >gi|222858922|gb|EEE96469.1| predicted protein [Populus trichocarpa]	gi|470144976|ref|XM_004308073.1|	87.7	2e-14	PREDICTED: Fragaria vesca subsp. vesca uncharacterized LOC101304140 (LOC101304140), mRNA	--	--	--	--	--	--	--	--	--	--	--	--	--	--	-	-	GO:0009536//plastid
Unigene24756_All	4.97979	9.53955	25	1	1	1.01164	2.36031	1.68597	9.06049e-06		Predicted protein	gi|302143800|emb|CBI22661.3|	51.2	5e-06	unnamed protein product [Vitis vinifera]	--	--	--	--	--	--	--	--	--	--	--	--	--	--	--	--	--	--	-	-	-
Unigene24182_All	8.96152	4.44971	14.63	1	1	2.09748	1.05257	1.57503	0.000115079		Predicted protein	gi|301097451|ref|XP_002897820.1|	51.6	4e-06	conserved hypothetical protein [Phytophthora infestans T30-4] >gi|262106568|gb|EEY64620.1| conserved hypothetical protein [Phytophthora infestans T30-4]	--	--	--	--	--	--	--	--	--	--	--	--	--	--	--	--	--	--	-	-	-
CL20.Contig2_All	11.2848	8.33838	6.6	1	1	1.41399	1.72371	1.56885	0.000131962		Predicted protein	gi|359490093|ref|XP_003634029.1|	111.7	7e-24	PREDICTED: uncharacterized protein LOC100852902 [Vitis vinifera]	--	--	--	--	--	--	--	--	--	--	--	--	--	K02605	5e-06	48.9	smo:SELMODRAFT_427211	origin recognition complex subunit 3	-	-	-
CL20.Contig3_All	6.68245	9.53955	16.13	2	1	1.58138	1.33109	1.45623	0.00144345		Predicted protein	gi|296083432|emb|CBI23385.3|	90.1	1e-17	unnamed protein product [Vitis vinifera]	--	--	--	--	--	--	--	--	--	--	--	--	--	K02605	2e-06	49.3	smo:SELMODRAFT_427211	origin recognition complex subunit 3	-	-	-
Unigene21092_All	7.08394	9.99365	12.5	2	1	1.51159	1.59962	1.5556	0.000176646		Predicted protein	gi|356526145|ref|XP_003531680.1|	119.4	5e-26	PREDICTED: coiled-coil domain-containing protein 72 [Glycine max]	gi|192336009|gb|EU829622.1|	137	2e-29	Linum usitatissimum clone LU0028C05 mRNA sequence	--	--	--	--	--	--	--	--	--	--	--	--	--	--	-	-	GO:0005886//plasma membrane
CL2749.Contig1_All	27.6874	7.51807	32.92	1	1	1.7367	1.25659	1.49664	0.00062653		Predicted protein	gi|460402134|ref|XP_004246569.1|	304.3	2e-81	PREDICTED: uncharacterized protein LOC101245485 [Solanum lycopersicum]	--	--	--	--	--	--	--	--	--	--	--	--	--	--	--	--	--	--	-	-	-
CL4924.Contig2_All	8.97252	5.47803	23.53	1	1	0.461574		0.461574	1.00133e-07		Predicted protein	gi|255545124|ref|XP_002513623.1|	97.1	9e-20	ATP binding protein, putative [Ricinus communis] >gi|223547531|gb|EEF49026.1| ATP binding protein, putative [Ricinus communis]	gi|460400070|ref|XM_004245511.1|	58	4e-06	PREDICTED: Solanum lycopersicum uncharacterized LOC101244308 (LOC101244308), mRNA	--	--	--	--	--	--	--	--	--	--	--	--	--	--	GO:0048235//pollen sperm cell differentiation	GO:0017111//nucleoside-triphosphatase activity	-
Unigene10158_All	9.85029	9.64209	16.3	2	1	0.558747	0.414472	0.48661	6.90173e-07		Predicted protein	gi|470106611|ref|XP_004289657.1|	138.7	4e-32	PREDICTED: uncharacterized protein At4g28440-like [Fragaria vesca subsp. vesca]	gi|351726270|ref|NM_001249680.1|	83.8	2e-13	Glycine max uncharacterized LOC100305527 (LOC100305527), mRNA	sp|O49453|Y4844_ARATH	105	1e-23	Uncharacterized protein At4g28440 OS=Arabidopsis thaliana GN=At4g28440 PE=1 SV=1	--	--	--	--	--	K07466	6e-31	131	vvi:100248803	replication factor A1	-	GO:0003677//DNA binding	GO:0005886//plasma membrane
