# Supplementary material for: Differential proteomic analysis of replanted Rehmannia glutinosa roots by iTRAQ reveals molecular mechanisms for formation of replant disease
Source: BMC Plant Biol. 2017 Jul 10;17:116. doi: 10.1186/s12870-017-1060-0 (PMC5504617; doi:10.1186/s12870-017-1060-0)
Supplement: Supplementary file 12 — KEGG pathway analysis of differentially expressed proteins (DEPs) in replanted R. glutinosa compared with normal-growth plants. (XLSX 19 kb) [file 12870_2017_1060_MOESM12_ESM.xlsx]

## Sheet: Additional file 12
Additional file 12. Detail KEGG pathway analysis of differentially expressed proteins (DEPs) in replanted R. glutinosa compared with normal-growth plants.
KEGG Total Pathways	Sub KEGG Pathways	Pathway ID	Differentially expressed proteins	Background numbers	p-value	Corrected p-value
Biosynthesis of Secondary Metabolites	Stilbenoid, diarylheptanoid and gingerol biosynthesis	ko00945	10	273	3.55e-05	0.00397099
	Phenylpropanoid biosynthesis	ko00940	12	421	6.44e-05	0.00397099
	Flavonoid biosynthesis	ko00941	8	188	7.94e-05	0.00397099
	Glutathione metabolism	ko00480	7	196	0.000610211	0.0228829
	Isoflavonoid biosynthesis	ko00943	4	56	0.000844643	0.0253393
	Polycyclic aromatic hydrocarbon degradation	ko00624	6	190	0.00270119	0.0675297
	Terpenoid backbone biosynthesis	ko00900	5	152	0.00511834	0.0899369
	Phenylalanine metabolism	ko00360	5	154	0.00539622	0.0899369
	Synthesis and degradation of ketone bodies	ko00072	2	15	0.00619844	0.0929766
	Sulfur metabolism	ko00920	3	62	0.0107826	0.126304
	Valine, leucine and isoleucine degradation	ko00280	4	121	0.0117884	0.126304
	Metabolism of xenobiotics by cytochrome P450	ko00980	4	129	0.0145137	0.136066
	Limonene and pinene degradation	ko00903	5	215	0.0198119	0.174811
	Degradation of aromatic compounds	ko01220	2	58	0.0663268	0.350902
	Diterpenoid biosynthesis	ko00904	2	89	0.133677	0.455716
	Flavone and flavonol biosynthesis	ko00944	1	33	0.212519	0.525238
	Monoterpenoid biosynthesis	ko00902	1	34	0.218035	0.525238
	Isoquinoline alkaloid biosynthesis	ko00950	1	34	0.218035	0.525238
	Sesquiterpenoid and triterpenoid biosynthesis	ko00909	1	50	0.301232	0.606713
	Ubiquinone and other terpenoid-quinone biosynthesis	ko00130	2	71	0.0929122	0.379761
	Tropane, piperidine and pyridine alkaloid biosynthesis	ko00960	1	27	0.178597	0.525238
	Zeatin biosynthesis	ko00908	2	130	0.236165	0.536738
	Biotin metabolism	ko00780	1	44	0.271121	0.580974
	Benzoxazinoid biosynthesis	ko00402	1	50	0.301232	0.606713
Xenobiotics Biodegradation and Metabolism	Benzoate degradation	ko00362	1	14	0.10002	0.390854
Carbohydrate Metabolism	Amino sugar and nucleotide sugar metabolism	ko00520	1	326	0.90022	0.962343
	Starch and sucrose metabolism	ko00500	4	954	0.904602	0.962343
	Pentose and glucuronate interconversions	ko00040	2	605	0.926966	0.96559
	Carbon metabolism	ko01200	6	661	0.325555	0.626067
	Galactose metabolism	ko00052	1	241	0.818079	0.929635
	Other glycan degradation	ko00511	2	153	0.295624	0.606713
	Butanoate metabolism	ko00650	2	40	0.0349981	0.262486
	Propanoate metabolism	ko00640	2	70	0.0907705	0.379761
	Glyoxylate and dicarboxylate metabolism	ko00630	2	156	0.303356	0.606713
	Citrate cycle (TCA cycle)	ko00020	2	176	0.354393	0.640468
	Glycolysis / Gluconeogenesis	ko00010	2	415	0.790777	0.926692
	Ascorbate and aldarate metabolism	ko00053	2	209	0.435353	0.741723
	Pyruvate metabolism	ko00620	2	261	0.550771	0.832908
	Inositol phosphate metabolism	ko00562	1	193	0.744743	0.901237
	2-Oxocarboxylic acid metabolism	ko01210	1	181	0.722202	0.901237
	Pentose phosphate pathway	ko00030	1	173	0.706083	0.901237
Amino Acid Metabolism	Phenylalanine, tyrosine and tryptophan biosynthesis	ko00400	3	97	0.0334224	0.262486
	Cysteine and methionine metabolism	ko00270	4	211	0.0651878	0.350902
	Alanine, aspartate and glutamate metabolism	ko00250	3	139	0.0782806	0.36694
	Tyrosine metabolism	ko00350	2	117	0.20282	0.525238
	Arginine and proline metabolism	ko00330	3	227	0.218622	0.525238
	Lysine degradation	ko00310	1	88	0.465141	0.766716
	Tryptophan metabolism	ko00380	1	112	0.54828	0.832908
	Biosynthesis of amino acids	ko01230	6	654	0.316989	0.617512
	Glycine, serine and threonine metabolism	ko00260	1	154	0.663964	0.889238
	Glycine, serine and threonine metabolism	ko00260	1	154	0.663964	0.889238
	beta-Alanine metabolism	ko00410	3	101	0.0368893	0.263495
	Cyanoamino acid metabolism	ko00460	3	143	0.0834644	0.379383
	Selenocompound metabolism	ko00450	2	49	0.0497554	0.310971
Lipid Metabolism	alpha-Linolenic acid metabolism	ko00592	3	125	0.0613222	0.350902
	Biosynthesis of unsaturated fatty acids	ko01040	2	75	0.101622	0.390854
	Fatty acid metabolism	ko01212	3	230	0.224102	0.525238
	Fatty acid biosynthesis	ko00061	1	157	0.670994	0.8907
	Fatty acid degradation	ko00071	3	205	0.17942	0.525238
Nucleotide Metabolism	Pyrimidine metabolism	ko00240	1	453	0.959407	0.984658
	Purine metabolism	ko00230	3	523	0.714068	0.901237
cofactors, vitamins and Energy Metabolism
	Vitamin B6 metabolism	ko00750	1	40	0.250332	0.560445
	Nicotinate and nicotinamide metabolism	ko00760	1	57	0.334797	0.627744
	Pantothenate and CoA biosynthesis	ko00770	1	61	0.35325	0.640468
	Nitrogen metabolism	ko00910	2	95	0.148032	0.49344
Signal Transduction	Plant hormone signal transduction	ko04075	3	1194	0.990581	0.990581
	Two-component system	ko02020	1	65	0.371193	0.655046
	MAPK signaling pathway	ko04010	1	227	0.799183	0.926989
	cAMP signaling pathway	ko04024	3	206	0.181159	0.525238
	Calcium signaling pathway	ko04020	2	120	0.210473	0.525238
	Phosphatidylinositol signaling system	ko04070	2	217	0.454166	0.756944
Cell Growth and Transport	Cell cycle	ko04110	2	440	0.81682	0.929635
	Peroxisome	ko04146	2	236	0.497364	0.793666
	Regulation of actin cytoskeleton	ko04810	1	247	0.825624	0.931155
	Endocytosis	ko04144	1	311	0.889056	0.959412
Replication,Transcription and Translation	DNA replication	ko03030	1	148	0.649452	0.885617
	Homologous recombination	ko03440	1	173	0.706083	0.901237
	Mismatch repair	ko03430	1	115	0.557721	0.832908
	Nucleotide excision repair	ko03420	1	198	0.753588	0.901237
	Spliceosome	ko03040	2	860	0.984036	0.990581
	mRNA surveillance pathway	ko03015	2	467	0.84166	0.935949
	RNA transport	ko03013	4	839	0.843056	0.935949
	Ribosome	ko03010	3	982	0.969519	0.984658
	Proteasome	ko03050	2	127	0.228434	0.527155
	Protein processing in endoplasmic reticulum	ko04141	9	720	0.0728012	0.364006
Immune System	Plant-pathogen interaction	ko04626	5	1177	0.918346	0.96559
	NOD-like receptor signaling pathway	ko04621	2	87	0.128966	0.455716
